# Supplementary material for: 2-Benzyl-5-meth­oxy­isoindoline-1,3-dione
Source: Acta Crystallogr Sect E Struct Rep Online. 2013 Sep 28;69(Pt 10):o1594–5. doi: 10.1107/S160053681302638X (PMC3790449; doi:10.1107/S160053681302638X)
Supplement: Supplementary file 1 [file e-69-o1594-sup1.cif]

##############################################################################
#                                                                            #
# This CIF contains the data in a paper accepted for publication in          #
# Acta Crystallographica Section E. It conforms to the requirements of       #
# Notes for Authors for Acta Crystallographica Section E, and has been       #
# peer reviewed under the auspices of the IUCr Commission on Journals.       #
#                                                                            #
# Full details of the Crystallographic Information File format               #
# are given in the paper "The Crystallographic Information File (CIF):       #
# a New Standard Archive File for Crystallography" by S. R. Hall, F. H.      #
# Allen and I. D. Brown [Acta Cryst. (1991), A47, 655-685].                  #
#                                                                            #
# The current version of the core CIF dictionary is obtainable from          #
# ftp://ftp.iucr.org/pub/cif_core.dic.                                       #
#                                                                            #
# Software is freely available for graphical display of the structure(s)     #
# in this CIF. For information consult the CIF software page                 #
# http://www.iucr.org/resources/cif/software.                                #
#                                                                            #
# This file may be used for bona fide research purposes within the           #
# scientific community so long as proper attribution is given to the journal # 
# article from which it was obtained.                                        #
#                                                                            #
##############################################################################
data_I
_database_code_depnum_ccdc_archive 'CCDC 962872'
_audit_creation_method     SHELXL-97
_chemical_name_systematic
;
2-Benzyl-5-methoxyisoindoline-1,3-dione
;
_chemical_name_common     ?
_chemical_formula_moiety     'C16 H13 N O3'
_chemical_formula_sum     'C16 H13 N O3'
_chemical_formula_iupac     'C16 H13 N O3'
_chemical_formula_weight     267.27
_chemical_melting_point     ?
_symmetry_cell_setting     monoclinic
_symmetry_space_group_name_H-M     'P 21/n'
loop_
    _symmetry_equiv_pos_as_xyz
    'x, y, z'
    '-x+1/2, y+1/2, -z+1/2'
    '-x, -y, -z'
    'x-1/2, -y-1/2, z-1/2'
_cell_length_a     8.476(4)
_cell_length_b     5.264(3)
_cell_length_c     28.295(13)
_cell_angle_alpha     90.00
_cell_angle_beta     93.589(9)
_cell_angle_gamma     90.00
_cell_volume     1260.0(11)
_cell_formula_units_Z     4
_cell_measurement_reflns_used     1091
_cell_measurement_theta_min     2.56
_cell_measurement_theta_max     24.76
_cell_measurement_temperature     100(2)
_cell_special_details     ?
_exptl_crystal_description     prism
_exptl_crystal_colour     colourless
_exptl_crystal_size_max     0.49
_exptl_crystal_size_mid     0.13
_exptl_crystal_size_min     0.07
_exptl_crystal_density_diffrn     1.409
_exptl_crystal_density_meas     ?
_exptl_crystal_density_method     'not measured'
_exptl_crystal_F_000     560
_exptl_absorpt_coefficient_mu     0.098
_exptl_absorpt_correction_type     multi-scan
_exptl_absorpt_process_details     '(SADABS; Sheldrick, 1996)'
_exptl_absorpt_correction_T_min     0.9535
_exptl_absorpt_correction_T_max     0.9932
_exptl_special_details
;
^1^H NMR (400 MHz, CDCl~3~) \d p.p.m.: 7.77 (d, <i>J</i>
 = 8.3 Hz, 1H, H7), 7.44
(m, 2H, H---Ph), 7.31 (m, 4H, H4, 3xH-Ph), 7.16 (dd, <i>J</i>
 = 8.3 Hz, 2.3 Hz, 1H,
H6), 4.85 (s, 2H, CH~2~), 3.95 (s, 3H, OCH~3~). ^13^C MNR (100 MHz, CDCl~3~) \d
p.p.m.: 167.9 (2xCO), 164.7 (C5), 136.5 (C), 134.7 (C), 128.7 (CH---Ar), 128.6
(CH---Ar), 127.8 (CH---Ar), 125.1 (C7), 124.0 (C), 119.7 (C6), 108.2 (C4),
56.1 (CH~3~), 41.6 (CH~2~). EMAR (ESI) calcld. for: [C~16~H~14~NO~3~]^+^
268.09682; Found: 268.09697
;
_diffrn_ambient_temperature     100(2)
_diffrn_radiation_type     MoK\a
_diffrn_radiation_wavelength     0.71073
_diffrn_radiation_source     'fine-focus sealed tube'
_diffrn_radiation_monochromator     graphite
_diffrn_measurement_device_type     'Bruker SMART 1000 CCD'
_diffrn_measurement_method     '\f and \w scans'
_diffrn_detector_area_resol_mean     ?
_diffrn_reflns_number     5768
_diffrn_reflns_av_R_equivalents     0.0831
_diffrn_reflns_av_sigmaI/netI     0.1034
_diffrn_reflns_theta_min     1.44
_diffrn_reflns_theta_max     25.11
_diffrn_reflns_theta_full     25.00
_diffrn_measured_fraction_theta_max     0.983
_diffrn_measured_fraction_theta_full     0.987
_diffrn_reflns_limit_h_min     -10
_diffrn_reflns_limit_h_max     9
_diffrn_reflns_limit_k_min     -5
_diffrn_reflns_limit_k_max     6
_diffrn_reflns_limit_l_min     -33
_diffrn_reflns_limit_l_max     31
_refine_special_details
;
Refinement of <i>F</i>^2^ against ALL reflections. The weighted <i>R</i>-factor
<i>wR</i> and goodness of fit <i>S</i> are based on <i>F</i>^2^, conventional
<i>R</i>-factors <i>R</i> are based on <i>F</i>, with <i>F</i> set to zero for
negative <i>F</i>^2^. The threshold expression of <i>F</i>^2^ >
\s(<i>F</i>^2^) is used only for calculating <i>R</i>-factors(gt) <i>etc</i>.
and is not relevant to the choice of reflections for refinement.
<i>R</i>-factors based on <i>F</i>^2^ are statistically about twice as large
as those based on <i>F</i>, and <i>R</i>- factors based on ALL data will be
even larger.
;
_reflns_number_total     2204
_reflns_number_gt     1433
_reflns_threshold_expression     I>2sigma(I)
_refine_ls_structure_factor_coef     Fsqd
_refine_ls_matrix_type     full
_refine_ls_R_factor_all     0.0952
_refine_ls_R_factor_gt     0.0533
_refine_ls_wR_factor_gt     0.1174
_refine_ls_wR_factor_ref     0.1374
_refine_ls_goodness_of_fit_ref     1.002
_refine_ls_restrained_S_all     1.002
_refine_ls_number_reflns     2204
_refine_ls_number_parameters     183
_refine_ls_number_restraints     0
_refine_ls_hydrogen_treatment     constr
_refine_ls_weighting_scheme     calc
_refine_ls_weighting_details
         'calc w=1/[\s^2^(Fo^2^)+(0.0548P)^2^+0.0000P] where P=(Fo^2^+2Fc^2^)/3'
_atom_sites_solution_hydrogens     geom
_atom_sites_solution_primary     direct
_atom_sites_solution_secondary     difmap
_refine_ls_shift/su_max     0.000
_refine_ls_shift/su_mean     0.000
_refine_diff_density_max     0.303
_refine_diff_density_min     -0.269
_refine_ls_extinction_method     'SHELXL97 (Sheldrick, 2008)'
_refine_ls_extinction_coef     0.022(4)
_refine_ls_extinction_expression
                                  'Fc^*^=kFc[1+0.001xFc^2^\l^3^/sin(2\q)]^-1/4^'
loop_
    _atom_type_symbol
    _atom_type_description
    _atom_type_scat_dispersion_real
    _atom_type_scat_dispersion_imag
    _atom_type_scat_source
    'C' 'C' 0.0033 0.0016
                         'International Tables Vol C Tables 4.2.6.8 and 6.1.1.4'
    'H' 'H' 0.0000 0.0000
                         'International Tables Vol C Tables 4.2.6.8 and 6.1.1.4'
    'N' 'N' 0.0061 0.0033
                         'International Tables Vol C Tables 4.2.6.8 and 6.1.1.4'
    'O' 'O' 0.0106 0.0060
                         'International Tables Vol C Tables 4.2.6.8 and 6.1.1.4'
_computing_data_collection     'SMART (Bruker, 1998)'
_computing_cell_refinement     'SAINT (Bruker, 1998)'
_computing_data_reduction     'SAINT (Bruker, 1998)'
_computing_structure_solution     'SHELXS97 (Sheldrick, 2008)'
_computing_structure_refinement     'SHELXL97 (Sheldrick, 2008)'
_computing_molecular_graphics
                  'PLATON (Spek, 2009) and Mercury (Macrae <i>et al.</i>, 2006)'
_computing_publication_material     'SHELXTL (Sheldrick, 2008)'
loop_
    _atom_site_type_symbol
    _atom_site_label
    _atom_site_fract_x
    _atom_site_fract_y
    _atom_site_fract_z
    _atom_site_U_iso_or_equiv
    _atom_site_adp_type
    _atom_site_calc_flag
    _atom_site_refinement_flags
    _atom_site_occupancy
    _atom_site_symmetry_multiplicity
    _atom_site_disorder_assembly
    _atom_site_disorder_group
    C C1 0.3240(3) 0.6996(5) 0.92388(10) 0.0213(6) Uani d . 1 1 . .
    O O1 0.4087(2) 0.5180(4) 0.91838(6) 0.0267(5) Uani d . 1 1 . .
    N N2 0.2352(3) 0.8192(4) 0.88663(7) 0.0211(6) Uani d . 1 1 . .
    C C3 0.1503(3) 1.0257(5) 0.90228(10) 0.0215(7) Uani d . 1 1 . .
    O O3 0.0646(2) 1.1594(4) 0.87683(7) 0.0288(5) Uani d . 1 1 . .
    C C3A 0.1874(3) 1.0402(5) 0.95430(9) 0.0195(6) Uani d . 1 1 . .
    C C4 0.1349(3) 1.2090(5) 0.98669(10) 0.0231(7) Uani d . 1 1 . .
    H H4 0.0649 1.3435 0.9774 0.028 Uiso calc R 1 1 . .
    C C5 0.1887(3) 1.1749(5) 1.03403(9) 0.0217(6) Uani d . 1 1 . .
    O O5 0.1292(2) 1.3429(4) 1.06478(6) 0.0270(5) Uani d . 1 1 . .
    C C6 0.2935(3) 0.9800(5) 1.04724(10) 0.0230(7) Uani d . 1 1 . .
    H H6 0.3303 0.9626 1.0795 0.028 Uiso calc R 1 1 . .
    C C7 0.3447(3) 0.8103(5) 1.01369(10) 0.0241(7) Uani d . 1 1 . .
    H H7 0.4147 0.6754 1.0227 0.029 Uiso calc R 1 1 . .
    C C7A 0.2915(3) 0.8428(5) 0.96708(9) 0.0197(6) Uani d . 1 1 . .
    C C8 0.1941(3) 1.3450(6) 1.11298(10) 0.0310(8) Uani d . 1 1 . .
    H H8A 0.1716 1.1825 1.1281 0.047 Uiso calc R 1 1 . .
    H H8B 0.1462 1.4834 1.1303 0.047 Uiso calc R 1 1 . .
    H H8C 0.3087 1.3704 1.1134 0.047 Uiso calc R 1 1 . .
    C C9 0.2351(3) 0.7371(5) 0.83788(9) 0.0232(7) Uani d . 1 1 . .
    H H9A 0.1327 0.7845 0.8215 0.028 Uiso calc R 1 1 . .
    H H9B 0.2432 0.5495 0.8372 0.028 Uiso calc R 1 1 . .
    C C10 0.3673(3) 0.8478(5) 0.81074(9) 0.0195(6) Uani d . 1 1 . .
    C C11 0.3994(3) 0.7401(5) 0.76729(9) 0.0232(7) Uani d . 1 1 . .
    H H11 0.3424 0.5937 0.7565 0.028 Uiso calc R 1 1 . .
    C C12 0.5122(3) 0.8419(6) 0.73974(10) 0.0253(7) Uani d . 1 1 . .
    H H12 0.5313 0.7673 0.7101 0.030 Uiso calc R 1 1 . .
    C C13 0.5972(3) 1.0524(6) 0.75539(10) 0.0281(7) Uani d . 1 1 . .
    H H13 0.6753 1.1231 0.7366 0.034 Uiso calc R 1 1 . .
    C C14 0.5679(3) 1.1605(5) 0.79876(10) 0.0277(7) Uani d . 1 1 . .
    H H14 0.6267 1.3050 0.8096 0.033 Uiso calc R 1 1 . .
    C C15 0.4534(3) 1.0593(5) 0.82639(10) 0.0226(7) Uani d . 1 1 . .
    H H15 0.4340 1.1348 0.8560 0.027 Uiso calc R 1 1 . .
loop_
    _atom_site_aniso_label
    _atom_site_aniso_U_11
    _atom_site_aniso_U_22
    _atom_site_aniso_U_33
    _atom_site_aniso_U_12
    _atom_site_aniso_U_13
    _atom_site_aniso_U_23
    C1 0.0199(14) 0.0202(15) 0.0238(16) -0.0009(12) 0.0017(12) 0.0003(12)
    O1 0.0280(11) 0.0264(11) 0.0255(11) 0.0068(10) 0.0011(9) -0.0021(9)
    N2 0.0249(13) 0.0229(13) 0.0156(12) 0.0022(10) 0.0021(10) -0.0003(10)
    C3 0.0205(14) 0.0225(15) 0.0219(15) 0.0000(13) 0.0047(12) 0.0022(12)
    O3 0.0307(11) 0.0333(12) 0.0222(11) 0.0097(9) -0.0004(9) 0.0040(9)
    C3A 0.0157(13) 0.0227(15) 0.0201(15) -0.0023(11) 0.0027(11) 0.0035(12)
    C4 0.0216(14) 0.0237(15) 0.0245(16) 0.0014(12) 0.0058(12) 0.0017(12)
    C5 0.0202(14) 0.0248(15) 0.0207(15) -0.0026(13) 0.0059(12) -0.0024(13)
    O5 0.0278(11) 0.0317(11) 0.0213(11) 0.0052(9) 0.0000(9) -0.0049(9)
    C6 0.0237(15) 0.0268(16) 0.0182(15) -0.0041(13) -0.0001(12) 0.0008(13)
    C7 0.0224(15) 0.0241(15) 0.0257(16) -0.0017(12) 0.0001(12) 0.0039(13)
    C7A 0.0205(14) 0.0192(14) 0.0197(15) -0.0022(12) 0.0043(12) 0.0020(12)
    C8 0.0300(17) 0.0402(19) 0.0231(16) 0.0028(14) 0.0029(13) -0.0070(14)
    C9 0.0256(16) 0.0252(16) 0.0190(15) 0.0025(12) 0.0017(12) -0.0026(12)
    C10 0.0193(14) 0.0223(15) 0.0167(14) 0.0054(12) -0.0008(11) 0.0005(12)
    C11 0.0213(15) 0.0257(16) 0.0223(16) 0.0008(12) -0.0014(13) -0.0036(12)
    C12 0.0244(15) 0.0313(17) 0.0202(15) 0.0030(13) 0.0019(12) -0.0031(13)
    C13 0.0240(15) 0.0374(18) 0.0232(16) -0.0008(14) 0.0044(13) 0.0011(14)
    C14 0.0279(16) 0.0269(16) 0.0279(17) -0.0027(13) -0.0026(13) 0.0001(14)
    C15 0.0247(15) 0.0254(16) 0.0177(15) 0.0034(13) 0.0015(12) -0.0017(12)
_geom_special_details
;
All e.s.d.'s (except the e.s.d. in the dihedral angle between two l.s. planes)
are estimated using the full covariance matrix. The cell e.s.d.'s are taken
into account individually in the estimation of e.s.d.'s in distances, angles
and torsion angles; correlations between e.s.d.'s in cell parameters are only
used when they are defined by crystal symmetry. An approximate (isotropic)
treatment of cell e.s.d.'s is used for estimating e.s.d.'s involving l.s.
planes.
;
loop_
    _geom_bond_atom_site_label_1
    _geom_bond_atom_site_label_2
    _geom_bond_site_symmetry_2
    _geom_bond_distance
    _geom_bond_publ_flag
    C1 O1 . 1.211(3) ?
    C1 N2 . 1.405(3) ?
    C1 C7A . 1.476(4) ?
    N2 C3 . 1.391(3) ?
    N2 C9 . 1.445(3) ?
    C3 O3 . 1.215(3) ?
    C3 C3A . 1.488(4) ?
    C3A C4 . 1.371(4) ?
    C3A C7A . 1.396(4) ?
    C4 C5 . 1.399(4) ?
    C4 H4 . 0.9500 ?
    C5 O5 . 1.359(3) ?
    C5 C6 . 1.393(4) ?
    O5 C8 . 1.438(3) ?
    C6 C7 . 1.393(4) ?
    C6 H6 . 0.9500 ?
    C7 C7A . 1.378(4) ?
    C7 H7 . 0.9500 ?
    C8 H8A . 0.9800 ?
    C8 H8B . 0.9800 ?
    C8 H8C . 0.9800 ?
    C9 C10 . 1.514(4) ?
    C9 H9A . 0.9900 ?
    C9 H9B . 0.9900 ?
    C10 C15 . 1.388(4) ?
    C10 C11 . 1.396(4) ?
    C11 C12 . 1.379(4) ?
    C11 H11 . 0.9500 ?
    C12 C13 . 1.379(4) ?
    C12 H12 . 0.9500 ?
    C13 C14 . 1.389(4) ?
    C13 H13 . 0.9500 ?
    C14 C15 . 1.390(4) ?
    C14 H14 . 0.9500 ?
    C15 H15 . 0.9500 ?
loop_
    _geom_angle_atom_site_label_1
    _geom_angle_atom_site_label_2
    _geom_angle_atom_site_label_3
    _geom_angle_site_symmetry_1
    _geom_angle_site_symmetry_3
    _geom_angle
    _geom_angle_publ_flag
    O1 C1 N2 . . 123.4(2) ?
    O1 C1 C7A . . 130.7(2) ?
    N2 C1 C7A . . 105.9(2) ?
    C3 N2 C1 . . 112.0(2) ?
    C3 N2 C9 . . 124.6(2) ?
    C1 N2 C9 . . 123.4(2) ?
    O3 C3 N2 . . 124.5(3) ?
    O3 C3 C3A . . 129.7(3) ?
    N2 C3 C3A . . 105.9(2) ?
    C4 C3A C7A . . 122.4(2) ?
    C4 C3A C3 . . 129.6(2) ?
    C7A C3A C3 . . 108.0(2) ?
    C3A C4 C5 . . 117.2(2) ?
    C3A C4 H4 . . 121.4 ?
    C5 C4 H4 . . 121.4 ?
    O5 C5 C6 . . 124.3(2) ?
    O5 C5 C4 . . 114.7(2) ?
    C6 C5 C4 . . 121.0(3) ?
    C5 O5 C8 . . 118.5(2) ?
    C5 C6 C7 . . 120.7(2) ?
    C5 C6 H6 . . 119.6 ?
    C7 C6 H6 . . 119.6 ?
    C7A C7 C6 . . 118.4(3) ?
    C7A C7 H7 . . 120.8 ?
    C6 C7 H7 . . 120.8 ?
    C7 C7A C3A . . 120.3(3) ?
    C7 C7A C1 . . 131.5(2) ?
    C3A C7A C1 . . 108.3(2) ?
    O5 C8 H8A . . 109.5 ?
    O5 C8 H8B . . 109.5 ?
    H8A C8 H8B . . 109.5 ?
    O5 C8 H8C . . 109.5 ?
    H8A C8 H8C . . 109.5 ?
    H8B C8 H8C . . 109.5 ?
    N2 C9 C10 . . 114.4(2) ?
    N2 C9 H9A . . 108.7 ?
    C10 C9 H9A . . 108.7 ?
    N2 C9 H9B . . 108.7 ?
    C10 C9 H9B . . 108.7 ?
    H9A C9 H9B . . 107.6 ?
    C15 C10 C11 . . 118.6(3) ?
    C15 C10 C9 . . 122.5(2) ?
    C11 C10 C9 . . 118.8(2) ?
    C12 C11 C10 . . 121.3(3) ?
    C12 C11 H11 . . 119.3 ?
    C10 C11 H11 . . 119.3 ?
    C11 C12 C13 . . 119.8(3) ?
    C11 C12 H12 . . 120.1 ?
    C13 C12 H12 . . 120.1 ?
    C12 C13 C14 . . 119.6(3) ?
    C12 C13 H13 . . 120.2 ?
    C14 C13 H13 . . 120.2 ?
    C13 C14 C15 . . 120.6(3) ?
    C13 C14 H14 . . 119.7 ?
    C15 C14 H14 . . 119.7 ?
    C10 C15 C14 . . 120.0(3) ?
    C10 C15 H15 . . 120.0 ?
    C14 C15 H15 . . 120.0 ?
loop_
    _geom_torsion_atom_site_label_1
    _geom_torsion_atom_site_label_2
    _geom_torsion_atom_site_label_3
    _geom_torsion_atom_site_label_4
    _geom_torsion_site_symmetry_1
    _geom_torsion_site_symmetry_2
    _geom_torsion_site_symmetry_3
    _geom_torsion_site_symmetry_4
    _geom_torsion
    _geom_torsion_publ_flag
    O1 C1 N2 C3 . . . . -178.9(3) ?
    C7A C1 N2 C3 . . . . 0.3(3) ?
    O1 C1 N2 C9 . . . . 0.3(4) ?
    C7A C1 N2 C9 . . . . 179.5(2) ?
    C1 N2 C3 O3 . . . . -179.9(3) ?
    C9 N2 C3 O3 . . . . 0.9(4) ?
    C1 N2 C3 C3A . . . . -0.1(3) ?
    C9 N2 C3 C3A . . . . -179.3(2) ?
    O3 C3 C3A C4 . . . . -0.3(5) ?
    N2 C3 C3A C4 . . . . 179.9(3) ?
    O3 C3 C3A C7A . . . . 179.6(3) ?
    N2 C3 C3A C7A . . . . -0.1(3) ?
    C7A C3A C4 C5 . . . . -0.7(4) ?
    C3 C3A C4 C5 . . . . 179.3(3) ?
    C3A C4 C5 O5 . . . . -178.1(2) ?
    C3A C4 C5 C6 . . . . 1.1(4) ?
    C6 C5 O5 C8 . . . . 9.2(4) ?
    C4 C5 O5 C8 . . . . -171.5(2) ?
    O5 C5 C6 C7 . . . . 177.8(2) ?
    C4 C5 C6 C7 . . . . -1.4(4) ?
    C5 C6 C7 C7A . . . . 1.1(4) ?
    C6 C7 C7A C3A . . . . -0.7(4) ?
    C6 C7 C7A C1 . . . . 179.5(3) ?
    C4 C3A C7A C7 . . . . 0.5(4) ?
    C3 C3A C7A C7 . . . . -179.5(2) ?
    C4 C3A C7A C1 . . . . -179.7(2) ?
    C3 C3A C7A C1 . . . . 0.3(3) ?
    O1 C1 C7A C7 . . . . -1.4(5) ?
    N2 C1 C7A C7 . . . . 179.4(3) ?
    O1 C1 C7A C3A . . . . 178.7(3) ?
    N2 C1 C7A C3A . . . . -0.4(3) ?
    C3 N2 C9 C10 . . . . 93.1(3) ?
    C1 N2 C9 C10 . . . . -86.0(3) ?
    N2 C9 C10 C15 . . . . -16.9(3) ?
    N2 C9 C10 C11 . . . . 166.0(2) ?
    C15 C10 C11 C12 . . . . -1.0(4) ?
    C9 C10 C11 C12 . . . . 176.2(2) ?
    C10 C11 C12 C13 . . . . 0.9(4) ?
    C11 C12 C13 C14 . . . . -0.2(4) ?
    C12 C13 C14 C15 . . . . -0.3(4) ?
    C11 C10 C15 C14 . . . . 0.5(4) ?
    C9 C10 C15 C14 . . . . -176.6(2) ?
    C13 C14 C15 C10 . . . . 0.1(4) ?
loop_
    _geom_hbond_atom_site_label_D
    _geom_hbond_atom_site_label_H
    _geom_hbond_atom_site_label_A
    _geom_hbond_site_symmetry_A
    _geom_hbond_distance_DH
    _geom_hbond_distance_HA
    _geom_hbond_distance_DA
    _geom_hbond_angle_DHA
    _geom_hbond_publ_flag
    C4 H4 O5 3_587 0.95 2.57 3.505(3) 168 y
    C7 H7 O1 3_667 0.95 2.40 3.247(3) 149 y
    C8 H8B O3 3_587 0.98 2.59 3.432(4) 144 y
    C15 H15 N2 . 0.95 2.56 2.884(4) 100 n
_iucr_refine_instructions_details
;
TITL ct03811s in P2(1)/n
CELL 0.71073   8.4756   5.2641  28.2955  90.000  93.589  90.000
ZERR    4.00   0.0041   0.0026   0.0134   0.000   0.009   0.000
LATT 1
SYMM 0.5-X, 0.5+Y, 0.5-Z
SFAC C  H  N  O
UNIT 64 52 4 12
L.S. 1
ACTA 50
BOND $H
HTAB
FMAP 2
PLAN 20
HTAB C4 O5_$1
HTAB C7 O1_$2
HTAB C8 O3_$1
HTAB C15 N2
EQIV $1  -x,3-y,2-z
EQIV $2 1-x,1-y,2-z
CONF
SIZE 0.07 0.13 0.49
TEMP -173
WGHT    0.054800
EXTI    0.022155
FVAR       0.21151
C1    1    0.323997    0.699571    0.923881    11.00000    0.01989    0.02019 =
         0.02383    0.00032    0.00167   -0.00088
O1    4    0.408653    0.518000    0.918375    11.00000    0.02803    0.02640 =
         0.02546   -0.00208    0.00114    0.00681
N2    3    0.235173    0.819196    0.886626    11.00000    0.02486    0.02286 =
         0.01557   -0.00034    0.00208    0.00221
C3    1    0.150274    1.025698    0.902279    11.00000    0.02050    0.02247 =
         0.02189    0.00220    0.00468   -0.00005
O3    4    0.064625    1.159408    0.876828    11.00000    0.03072    0.03331 =
         0.02219    0.00396   -0.00039    0.00972
C3A   1    0.187380    1.040208    0.954301    11.00000    0.01572    0.02274 =
         0.02011    0.00351    0.00269   -0.00232
C4    1    0.134856    1.209002    0.986688    11.00000    0.02157    0.02373 =
         0.02453    0.00174    0.00585    0.00143
AFIX  43
H4    2    0.064865    1.343450    0.977390    11.00000   -1.20000
AFIX   0
C5    1    0.188685    1.174927    1.034030    11.00000    0.02023    0.02483 =
         0.02066   -0.00244    0.00587   -0.00259
O5    4    0.129208    1.342919    1.064776    11.00000    0.02782    0.03167 =
         0.02134   -0.00493    0.00004    0.00517
C6    1    0.293452    0.980019    1.047242    11.00000    0.02374    0.02680 =
         0.01821    0.00082   -0.00010   -0.00408
AFIX  43
H6    2    0.330332    0.962646    1.079480    11.00000   -1.20000
AFIX   0
C7    1    0.344749    0.810259    1.013693    11.00000    0.02239    0.02407 =
         0.02566    0.00385    0.00007   -0.00166
AFIX  43
H7    2    0.414723    0.675357    1.022736    11.00000   -1.20000
AFIX   0
C7A   1    0.291523    0.842782    0.967075    11.00000    0.02049    0.01919 =
         0.01974    0.00204    0.00428   -0.00224
C8    1    0.194115    1.344959    1.112977    11.00000    0.02996    0.04015 =
         0.02314   -0.00702    0.00289    0.00276
AFIX 137
H8A   2    0.171618    1.182483    1.128067    11.00000   -1.50000
H8B   2    0.146207    1.483391    1.130276    11.00000   -1.50000
H8C   2    0.308741    1.370393    1.113427    11.00000   -1.50000
AFIX   0
C9    1    0.235060    0.737075    0.837885    11.00000    0.02555    0.02516 =
         0.01898   -0.00264    0.00172    0.00254
AFIX  23
H9A   2    0.132678    0.784463    0.821486    11.00000   -1.20000
H9B   2    0.243162    0.549509    0.837237    11.00000   -1.20000
AFIX   0
C10   1    0.367282    0.847800    0.810744    11.00000    0.01933    0.02232 =
         0.01668    0.00051   -0.00085    0.00543
C11   1    0.399399    0.740102    0.767286    11.00000    0.02134    0.02567 =
         0.02226   -0.00356   -0.00139    0.00081
AFIX  43
H11   2    0.342397    0.593695    0.756473    11.00000   -1.20000
AFIX   0
C12   1    0.512199    0.841943    0.739735    11.00000    0.02439    0.03132 =
         0.02020   -0.00312    0.00191    0.00301
AFIX  43
H12   2    0.531314    0.767333    0.710062    11.00000   -1.20000
AFIX   0
C13   1    0.597174    1.052439    0.755391    11.00000    0.02399    0.03743 =
         0.02318    0.00108    0.00436   -0.00078
AFIX  43
H13   2    0.675279    1.123065    0.736623    11.00000   -1.20000
AFIX   0
C14   1    0.567873    1.160529    0.798758    11.00000    0.02787    0.02694 =
         0.02787    0.00005   -0.00265   -0.00273
AFIX  43
H14   2    0.626659    1.305038    0.809638    11.00000   -1.20000
AFIX   0
C15   1    0.453350    1.059286    0.826395    11.00000    0.02472    0.02543 =
         0.01767   -0.00173    0.00153    0.00339
AFIX  43
H15   2    0.434002    1.134785    0.855973    11.00000   -1.20000
HKLF 4
REM  ct03811s in P2(1)/n
REM R1 =  0.0533 for   1433 Fo > 4sig(Fo)  and  0.0952 for all   2204 data
REM    183 parameters refined using      0 restraints
END
WGHT      0.0548      0.0000
REM Highest difference peak  0.303,  deepest hole -0.269,  1-sigma level  0.074
Q1    1   0.2678  0.8131  1.0330  11.00000  0.05    0.30
Q2    1   0.3441  0.8008  0.9492  11.00000  0.05    0.27
Q3    1   0.2869  0.7652  0.9887  11.00000  0.05    0.27
Q4    1   0.1642  1.0862  1.0151  11.00000  0.05    0.26
Q5    1   0.1268  1.0519  0.9736  11.00000  0.05    0.26
Q6    1   0.1692  1.1546  1.0867  11.00000  0.05    0.26
Q7    1   0.2584  1.1847  1.0120  11.00000  0.05    0.25
Q8    1   0.4183  0.5955  0.9554  11.00000  0.05    0.25
Q9    1   0.3453  0.8167  1.0799  11.00000  0.05    0.25
Q10   1   0.1856  1.2274  0.9282  11.00000  0.05    0.24
Q11   1   0.1333  1.3356  0.8979  11.00000  0.05    0.24
Q12   1   0.2187  1.1895  0.9618  11.00000  0.05    0.24
Q13   1   0.3591  0.9754  1.0229  11.00000  0.05    0.24
Q14   1   0.0380  1.1343  0.8375  11.00000  0.05    0.24
Q15   1   0.1985  1.0800  0.9276  11.00000  0.05    0.24
Q16   1   0.3052  0.9432  0.9714  11.00000  0.05    0.24
Q17   1   0.2126  0.8893  0.9635  11.00000  0.05    0.23
Q18   1   0.1469  1.3043  1.1421  11.00000  0.05    0.23
Q19   1   0.0802  1.4427  1.0361  11.00000  0.05    0.22
Q20   1   0.0894  1.1883  1.0716  11.00000  0.05    0.22
;
data_New_Global_Publ_Block
_journal_date_recd_electronic     2013-06-07
_journal_date_accepted     2013-09-24
_journal_name_full     'Acta Crystallographica, Section E'
_journal_year     2013
_journal_volume     69
_journal_issue     10
_journal_page_first     o1594
_journal_page_last     o1595
_journal_paper_category     QO
_journal_paper_doi     10.1107/S160053681302638X
_journal_coeditor_code     FY2100
_publ_contact_author_name     'Carmen Ter\'an'
_publ_contact_author_address
;
Department of Organic Chemistry, University of Vigo, E-36310 Vigo
Spain
;
_publ_contact_author_email     'mcteran@uvigo.es'
_publ_contact_author_fax     '+34 986 812261'
_publ_contact_author_phone     '+34 986 812276'
_publ_section_title
;
2-Benzyl-5-methoxyisoindoline-1,3-dione
;
loop_
    _publ_author_name
    _publ_author_footnote
    _publ_author_address
    'Vila, Noemi' .
;
Department of Organic Chemistry, University of Vigo, E-36310 Vigo
Spain
;
    'Costas-Lago, Mar\'ia Carmen' .
;
Department of Organic Chemistry, University of Vigo, E-36310 Vigo
Spain
;
    'Besada, Pedro' .
;
Department of Organic Chemistry, University of Vigo, E-36310 Vigo
Spain
;
    'Ter\'an, Carmen' .
;
Department of Organic Chemistry, University of Vigo, E-36310 Vigo
Spain
;
