# Supplementary material for: 2-Benzyl-5-meth­oxy­isoindoline-1,3-dione
Source: Acta Crystallogr Sect E Struct Rep Online. 2013 Sep 28;69(Pt 10):o1594–5. doi: 10.1107/S160053681302638X (PMC3790449; doi:10.1107/S160053681302638X)
Supplement: Supplementary file 2 [file e-69-o1594-Isup2.hkl]

# 
# h,k,l, Fc-squared, Fo-squared, sigma(Fo-squared) and status flag 
# 
data_I
_shelx_title ' ct03811s in P2(1)/n' 
_shelx_refln_list_code          4 
_shelx_F_calc_maximum      150.95 
_exptl_crystal_F_000       560.00 
_reflns_d_resolution_high  0.8373 
 
loop_ 
 _symmetry_equiv_pos_as_xyz 
 'x, y, z' 
 '-x+1/2, y+1/2, -z+1/2' 
 '-x, -y, -z' 
 'x-1/2, -y-1/2, z-1/2' 
 
_cell_length_a     8.4756 
_cell_length_b     5.2641 
_cell_length_c    28.2955 
_cell_angle_alpha  90.000 
_cell_angle_beta   93.589 
_cell_angle_gamma  90.000 
 
_shelx_F_squared_multiplier     1.000 
 
loop_ 
 _refln_index_h 
 _refln_index_k 
 _refln_index_l 
 _refln_F_squared_calc 
 _refln_F_squared_meas 
 _refln_F_squared_sigma 
 _refln_observed_status 
   2   0   0     3649.92     2925.95    291.65 o 
   4   0   0     2156.71     2080.86    184.54 o 
   6   0   0        7.57        8.11     10.19 o 
   8   0   0       61.88       70.66     21.47 o 
  10   0   0       18.04      -16.32     21.01 o 
   1   1   0      494.34      384.64     27.38 o 
   2   1   0    22785.31    29669.42   1366.46 o 
   3   1   0      112.43      142.72     18.55 o 
   4   1   0      362.52      362.23     26.70 o 
   5   1   0       54.26       63.27      6.74 o 
   6   1   0      195.12      212.74     13.91 o 
   7   1   0        0.05       -1.26      9.81 o 
   8   1   0        3.60        7.27     10.30 o 
   9   1   0       74.86       54.21     13.11 o 
   0   2   0     2168.22     2056.98    120.79 o 
   1   2   0      966.21      890.77     47.45 o 
   2   2   0      388.24      415.31     30.54 o 
   3   2   0      213.72      250.97     15.82 o 
   4   2   0        6.31       22.39      7.36 o 
   5   2   0      162.72      177.53     14.58 o 
   6   2   0        5.25        4.75      8.79 o 
   7   2   0      314.35      311.65     35.81 o 
   8   2   0      109.24      121.28     15.12 o 
   9   2   0        9.33       -9.11     11.65 o 
   1   3   0      523.02      514.18     27.16 o 
   2   3   0       24.70       19.30      5.72 o 
   3   3   0      157.89      187.25     14.65 o 
   4   3   0       77.43       89.21     12.98 o 
   5   3   0       20.72       10.70      9.44 o 
   6   3   0       33.06       33.83     11.40 o 
   7   3   0      205.79      236.08     19.51 o 
   8   3   0       87.32       64.79     18.54 o 
   0   4   0       20.94       21.46     24.15 o 
   1   4   0      219.36      224.48     14.29 o 
   2   4   0       86.96       87.56     11.47 o 
   3   4   0        4.64       -6.07      8.16 o 
   4   4   0       50.12       30.25     10.59 o 
   5   4   0        1.31       -6.80     13.08 o 
   6   4   0       30.43       31.99     15.67 o 
   7   4   0        1.22       -1.92     16.19 o 
   1   5   0      101.59      117.54     13.90 o 
   2   5   0       55.89       55.57     11.90 o 
   3   5   0       76.24       48.15     15.68 o 
   4   5   0        0.01        4.64     14.42 o 
   5   5   0       22.35       23.68     14.68 o 
   6   5   0       55.19       59.13     18.99 o 
   1   6   0      189.43      239.87     35.35 o 
   2   6   0       47.45       52.32     22.81 o 
  -9   0   1       57.47       47.18     22.36 o 
  -7   0   1      373.51      388.27     37.65 o 
  -5   0   1       55.53       42.87      9.94 o 
  -3   0   1      757.73      703.15     84.38 o 
  -1   0   1     1922.82     1771.72    103.84 o 
   1   0   1     4472.98     4759.17    650.06 o 
   3   0   1      387.44      344.53     34.86 o 
   5   0   1      284.01      226.06     18.44 o 
   7   0   1        0.59      -13.23     17.77 o 
   9   0   1       57.37       51.43     20.12 o 
  -9   1   1        0.11      -14.80     16.74 o 
  -8   1   1        8.26      -10.15     10.15 o 
  -7   1   1      251.68      280.93     20.06 o 
  -6   1   1      196.54      217.25     13.94 o 
  -5   1   1      346.23      353.60     17.84 o 
  -4   1   1      175.83      188.53     14.79 o 
  -3   1   1     2534.61     2804.00    131.41 o 
  -2   1   1     7851.00     9307.50    431.19 o 
  -1   1   1       89.90      100.67      6.92 o 
   0   1   1     4003.80     3981.20    171.75 o 
   1   1   1     1037.84      783.08     47.48 o 
   2   1   1      277.75      200.11     12.16 o 
   3   1   1      568.49      613.35     26.91 o 
   4   1   1      303.44      308.15     15.76 o 
   5   1   1       19.19       26.19      6.40 o 
   6   1   1      150.94      172.93     12.56 o 
   7   1   1       59.45       35.19     12.10 o 
   8   1   1      304.83      321.41     31.50 o 
   9   1   1        5.51        6.46     18.29 o 
  -9   2   1      177.83      176.71     24.94 o 
  -8   2   1      239.69      214.82     18.69 o 
  -7   2   1        6.88        8.73      9.91 o 
  -6   2   1        3.56       -8.11      8.11 o 
  -5   2   1      228.60      239.88     16.75 o 
  -4   2   1      662.83      693.87     35.20 o 
  -3   2   1      265.52      264.17     16.21 o 
  -2   2   1      666.47      783.01     38.85 o 
  -1   2   1        9.01        9.38      4.39 o 
   0   2   1     1626.38     1555.62     73.37 o 
   1   2   1     1705.78     1478.39     89.06 o 
   2   2   1        9.27       15.65      6.42 o 
   3   2   1       29.46       26.86     11.49 o 
   4   2   1       19.75       11.60      6.72 o 
   5   2   1       53.73       46.06      9.36 o 
   6   2   1      382.07      377.76     23.55 o 
   7   2   1      805.58      756.99     40.90 o 
   8   2   1      307.82      298.82     22.32 o 
   9   2   1      100.98       94.57     14.87 o 
  -8   3   1        3.03      -15.31     15.31 o 
  -7   3   1      109.81      106.41     18.97 o 
  -6   3   1      828.31      841.93     44.72 o 
  -5   3   1       94.77       98.09     12.37 o 
  -4   3   1      122.98      140.79     12.80 o 
  -3   3   1       66.42       73.21     10.01 o 
  -2   3   1       21.38       19.20      5.58 o 
  -1   3   1        0.30       -5.13      5.63 o 
   0   3   1      277.38      269.55     14.45 o 
   1   3   1      724.68      759.92     37.98 o 
   2   3   1       68.48       51.50      6.81 o 
   3   3   1        6.19        3.27      7.45 o 
   4   3   1      179.81      207.16     15.82 o 
   5   3   1       95.46       92.92     12.08 o 
   6   3   1        1.43        2.31     10.34 o 
   7   3   1       16.17       31.89     18.83 o 
   8   3   1       16.06      -14.49     16.70 o 
  -7   4   1       60.85       33.48     21.02 o 
  -6   4   1        4.66       -4.45     14.87 o 
  -5   4   1        5.37       -1.11     13.53 o 
  -4   4   1       50.01       52.60     10.80 o 
  -3   4   1       21.26       25.28      9.93 o 
  -2   4   1       27.71       39.61      9.61 o 
  -1   4   1      453.97      439.85     22.18 o 
   0   4   1      198.23      241.82     17.20 o 
   1   4   1       14.17        5.41      7.42 o 
   2   4   1       29.27       27.70     12.44 o 
   3   4   1        5.97       -0.14      9.21 o 
   4   4   1      231.04      243.90     18.51 o 
   5   4   1       29.52       23.38     10.74 o 
   6   4   1        4.61        0.45     15.98 o 
   7   4   1       11.47        0.76     19.22 o 
  -6   5   1       23.63        0.55     22.47 o 
  -5   5   1       39.03       23.42     35.55 o 
  -4   5   1        3.78      -11.46     19.56 o 
  -3   5   1      158.64      148.95     21.31 o 
  -2   5   1      460.98      501.90     37.91 o 
  -1   5   1       15.53       23.20     18.33 o 
   0   5   1      166.72      204.32     20.73 o 
   1   5   1       22.77        3.76     10.66 o 
   2   5   1        0.36       -7.27      9.56 o 
   3   5   1        9.23        0.55     12.09 o 
   4   5   1        0.79      -12.74     12.74 o 
   5   5   1        0.01      -17.56     20.12 o 
   6   5   1       37.23       36.33     24.15 o 
  -2   6   1       57.15       77.81     24.37 o 
  -1   6   1        5.86       -8.94     20.57 o 
   0   6   1      149.45      187.25     31.54 o 
   1   6   1        0.03      -19.45     19.45 o 
   2   6   1       33.16       39.35     23.92 o 
 -10   0   2        0.64        3.35     18.11 o 
  -8   0   2      117.85      126.61     24.61 o 
  -6   0   2      197.60      192.88     27.09 o 
  -4   0   2      519.32      442.89     29.27 o 
  -2   0   2     6090.18     6555.46    922.17 o 
   0   0   2     3222.37     3939.71    343.55 o 
   2   0   2    16548.12    20298.35   2061.32 o 
   4   0   2      279.33      293.47     21.59 o 
   6   0   2     1748.56     1684.76    101.31 o 
   8   0   2      264.69      296.68     27.23 o 
  -9   1   2      182.15      169.02     16.55 o 
  -8   1   2        0.79       -4.33     10.06 o 
  -7   1   2      108.57      116.46     13.38 o 
  -6   1   2       30.81       52.40      8.36 o 
  -5   1   2       39.91       38.16      6.51 o 
  -4   1   2     1994.50     2188.92     91.41 o 
  -3   1   2        0.22        1.42      5.51 o 
  -2   1   2    16126.14    18135.39   1109.02 o 
  -1   1   2      441.87      448.42     26.36 o 
   0   1   2     4446.10     4240.06    174.33 o 
   1   1   2     8230.63     7950.07    323.59 o 
   2   1   2     1883.51     1823.46     89.44 o 
   3   1   2       87.16       95.30     18.05 o 
   4   1   2     1167.45     1288.60     64.58 o 
   5   1   2      254.85      257.39     14.56 o 
   6   1   2      232.41      258.71     15.75 o 
   7   1   2       62.64       53.94     17.77 o 
   8   1   2      483.74      441.50     28.60 o 
   9   1   2       51.50       66.28     27.17 o 
  -9   2   2       26.79       25.38     16.58 o 
  -8   2   2      105.17      116.12     14.75 o 
  -7   2   2       12.40       17.82      9.79 o 
  -6   2   2       32.45       32.85      9.49 o 
  -5   2   2      145.24      172.86     14.00 o 
  -4   2   2     2357.40     2346.09    128.66 o 
  -3   2   2       17.55        4.95     10.01 o 
  -2   2   2        0.43        3.94      5.96 o 
  -1   2   2      177.32      170.75      9.59 o 
   0   2   2       34.70       36.84      6.91 o 
   1   2   2      136.95      143.02      8.88 o 
   2   2   2      109.25      140.93      9.40 o 
   3   2   2      818.06      853.31     42.50 o 
   4   2   2      707.63      647.43     34.02 o 
   5   2   2        2.07       -5.78      7.79 o 
   6   2   2      172.77      169.77     18.91 o 
   7   2   2       54.30       47.24     12.22 o 
   8   2   2       80.44       71.86     13.11 o 
   9   2   2       88.73       87.51     14.99 o 
  -8   3   2       36.74       17.47     30.97 o 
  -7   3   2      259.45      248.30     27.09 o 
  -6   3   2       77.14       55.90     15.72 o 
  -5   3   2        0.03       -3.47      7.95 o 
  -4   3   2      170.64      172.82     19.95 o 
  -3   3   2        5.43        6.64      7.33 o 
  -2   3   2       93.09       92.66      7.89 o 
  -1   3   2      724.19      693.88     30.83 o 
   0   3   2      571.94      586.24     26.77 o 
   1   3   2      758.46      792.96     34.87 o 
   2   3   2       34.70       40.06      6.54 o 
   3   3   2      390.19      386.16     22.61 o 
   4   3   2       21.32       17.21      8.69 o 
   5   3   2      510.13      495.78     28.76 o 
   6   3   2       60.66       68.45     18.65 o 
   7   3   2      156.93      167.23     27.92 o 
   8   3   2        0.37      -17.36     21.01 o 
  -7   4   2        2.53       -1.50     14.39 o 
  -6   4   2       60.07       51.14     16.57 o 
  -5   4   2       78.19       44.74     14.42 o 
  -4   4   2      409.60      410.59     87.30 o 
  -3   4   2       37.30       51.80     10.84 o 
  -2   4   2        0.97       -3.62      8.44 o 
  -1   4   2       31.83       42.59     13.20 o 
   0   4   2       49.01       49.27      8.93 o 
   1   4   2      246.90      249.64     15.24 o 
   2   4   2       95.60      100.13     12.51 o 
   3   4   2       46.64       55.56     11.01 o 
   4   4   2      545.96      524.12     30.01 o 
   5   4   2      123.37      140.05     14.66 o 
   6   4   2       43.12       49.54     17.44 o 
   7   4   2       84.23       85.66     22.14 o 
  -6   5   2      207.04      242.97     28.49 o 
  -5   5   2        1.47       -8.56     14.39 o 
  -4   5   2       12.16        3.16     15.19 o 
  -3   5   2        0.17       -7.18     14.11 o 
  -2   5   2      221.73      237.80     63.34 o 
  -1   5   2       36.01       33.62     11.30 o 
   0   5   2      137.43      153.85     31.99 o 
   1   5   2       12.73        7.61     16.86 o 
   2   5   2      115.79      144.04     15.21 o 
   3   5   2       31.89       21.36     11.24 o 
   4   5   2       23.71       -5.90     13.81 o 
   5   5   2        0.06       -8.57     14.49 o 
   6   5   2       84.87       25.94     28.18 o 
  -2   6   2       65.71       90.11     23.48 o 
  -1   6   2        0.08      -15.42     19.89 o 
   0   6   2      257.08      313.37     40.74 o 
   1   6   2      131.29      130.63     25.05 o 
   2   6   2      180.86      173.63     30.43 o 
  -9   0   3        2.06      -11.40     19.22 o 
  -7   0   3      136.33      147.07     23.05 o 
  -5   0   3     3579.23     3822.82    222.71 o 
  -3   0   3      417.70      431.13     61.08 o 
  -1   0   3       28.31       38.07      4.25 o 
   1   0   3     4633.62     4178.97    260.13 o 
   3   0   3      987.81      785.59     48.11 o 
   5   0   3       14.31        7.94      9.02 o 
   7   0   3      231.06      191.62     20.24 o 
   9   0   3       93.59       82.97     24.15 o 
  -9   1   3       27.25       40.42     15.87 o 
  -8   1   3       38.28       20.68     10.53 o 
  -7   1   3      823.25      874.09     45.21 o 
  -6   1   3      237.97      256.07     18.50 o 
  -5   1   3       62.08       52.50      8.11 o 
  -4   1   3      763.53      748.41     32.51 o 
  -3   1   3      106.71      123.74     11.75 o 
  -2   1   3    12872.52    14030.48    649.00 o 
  -1   1   3      502.77      470.47     22.80 o 
   0   1   3        3.68       10.10      3.54 o 
   1   1   3     2678.82     2592.81    106.98 o 
   2   1   3       25.87       21.21      4.30 o 
   3   1   3      147.00      176.10     10.68 o 
   4   1   3       68.83       89.80      8.38 o 
   5   1   3        1.54       -5.85      5.85 o 
   6   1   3      181.99      215.20     14.25 o 
   7   1   3       25.14       14.26     10.37 o 
   8   1   3        7.48        4.26     10.34 o 
   9   1   3      525.05      544.61     32.89 o 
  -9   2   3        3.79      -16.49     16.49 o 
  -8   2   3        0.98       -4.57     13.89 o 
  -7   2   3        4.33       -3.46      9.52 o 
  -6   2   3      975.53      839.34     76.05 o 
  -5   2   3      914.43      878.93     44.48 o 
  -4   2   3     2221.09     2224.84    104.56 o 
  -3   2   3      968.51     1002.54     48.54 o 
  -2   2   3      234.97      234.42     27.62 o 
  -1   2   3      172.61      148.35      9.09 o 
   0   2   3     1839.62     1701.10     70.03 o 
   1   2   3      387.61      331.38     26.04 o 
   2   2   3      125.92      129.87     17.07 o 
   3   2   3     2084.40     1930.32    116.09 o 
   4   2   3      195.96      221.76     15.45 o 
   5   2   3       23.95       22.21      8.87 o 
   6   2   3       23.48       38.02     11.23 o 
   7   2   3      401.75      413.38     26.29 o 
   8   2   3        4.28        1.38     11.15 o 
   9   2   3       61.02       45.67     13.61 o 
  -8   3   3       18.14        9.91     17.00 o 
  -7   3   3       18.87       14.24     13.53 o 
  -6   3   3      598.63      539.14     39.58 o 
  -5   3   3      492.01      495.99     27.88 o 
  -4   3   3        0.92       -7.12      7.12 o 
  -3   3   3        1.01       -3.16      6.77 o 
  -2   3   3      115.51      124.91     16.08 o 
  -1   3   3        1.82       -5.68      5.68 o 
   0   3   3       32.12       24.33      6.37 o 
   1   3   3      930.18      912.07     39.81 o 
   2   3   3      122.75      131.89     12.69 o 
   3   3   3        1.87       -0.30      9.77 o 
   4   3   3        1.32       -6.98      8.04 o 
   5   3   3        0.48       -3.27      9.37 o 
   6   3   3       10.54        8.28     11.04 o 
   7   3   3       69.83       74.05     16.14 o 
   8   3   3        8.64       19.07     12.84 o 
  -7   4   3        2.73       -2.76     15.88 o 
  -6   4   3        0.13        7.43     15.35 o 
  -5   4   3      301.92      295.51     28.07 o 
  -4   4   3      783.74      807.60     54.06 o 
  -3   4   3        0.18        2.54      9.17 o 
  -2   4   3      204.55      199.52     15.78 o 
  -1   4   3      125.97      130.81     13.15 o 
   0   4   3       12.22        9.10     10.55 o 
   1   4   3       80.74      103.50     10.41 o 
   2   4   3      207.29      202.63     16.33 o 
   3   4   3       73.71       64.12     11.22 o 
   4   4   3       57.42       47.94     10.98 o 
   5   4   3      193.77      206.81     17.52 o 
   6   4   3      125.57      117.97     15.01 o 
   7   4   3        4.97        3.89     17.95 o 
  -6   5   3       49.80       63.86     19.67 o 
  -5   5   3       20.07        9.98     16.65 o 
  -4   5   3       11.94       34.07     15.30 o 
  -3   5   3      357.31      330.58     29.41 o 
  -2   5   3      436.16      429.13     33.95 o 
  -1   5   3      175.11      198.73     30.55 o 
   0   5   3      138.76      163.22     18.97 o 
   1   5   3       33.02       47.26     16.58 o 
   2   5   3      100.76      110.79     14.07 o 
   3   5   3        0.45      -10.44     10.44 o 
   4   5   3       89.42       70.97     13.74 o 
   5   5   3        2.06      -11.50     17.21 o 
  -2   6   3       29.13       55.00     25.04 o 
  -1   6   3       37.53       44.04     21.69 o 
   0   6   3       38.60       86.97     23.92 o 
   1   6   3        0.99       -2.01     19.00 o 
 -10   0   4       62.55       25.49     24.37 o 
  -8   0   4       72.32       69.77     19.01 o 
  -6   0   4      310.65      366.75     26.96 o 
  -4   0   4      467.42      480.16     48.77 o 
  -2   0   4     1534.72     1417.35    110.12 o 
   0   0   4      366.18      309.39     18.98 o 
   2   0   4       70.33       64.96      7.91 o 
   4   0   4      859.21      937.85     57.80 o 
   6   0   4      429.15      359.01     27.42 o 
   8   0   4      370.36      417.98     32.92 o 
  -9   1   4       32.26       31.84     11.62 o 
  -8   1   4       27.98       22.54     10.86 o 
  -7   1   4       13.56       16.45      9.61 o 
  -6   1   4      193.12      220.36     15.98 o 
  -5   1   4      491.59      527.92     24.47 o 
  -4   1   4      558.23      538.85     37.46 o 
  -3   1   4      343.28      352.89     19.03 o 
  -2   1   4     1329.68     1390.54     81.88 o 
  -1   1   4     2098.02     1784.27     73.79 o 
   0   1   4     1769.97     1478.31     94.32 o 
   1   1   4     2043.93     2109.41     99.09 o 
   2   1   4     1921.08     2098.07     86.40 o 
   3   1   4      240.53      265.74     20.68 o 
   4   1   4      243.06      258.19     14.32 o 
   5   1   4        0.13       -6.49      6.49 o 
   6   1   4       11.86        8.06      7.51 o 
   7   1   4        9.64       14.91      9.27 o 
   8   1   4      450.24      487.41     29.31 o 
   9   1   4        2.35       -2.93     12.03 o 
  -9   2   4       17.07       19.07     17.91 o 
  -8   2   4       96.86      118.23     28.96 o 
  -7   2   4       16.36        6.15      9.64 o 
  -6   2   4     1188.50     1055.29     52.90 o 
  -5   2   4      118.85      119.60     12.00 o 
  -4   2   4     3462.74     2711.31    151.08 o 
  -3   2   4      521.85      503.03     26.09 o 
  -2   2   4     1728.71     1596.66    112.91 o 
  -1   2   4      535.76      449.74     22.00 o 
   0   2   4      342.36      349.01     16.47 o 
   1   2   4      477.13      402.58     25.52 o 
   2   2   4        3.43        5.12      5.91 o 
   3   2   4     1457.30     1447.23    112.80 o 
   4   2   4       42.15       65.01      7.64 o 
   5   2   4        4.92        2.39      8.71 o 
   6   2   4       92.77       75.17     12.27 o 
   7   2   4       10.06       13.21     10.80 o 
   8   2   4        1.12       -5.22     10.70 o 
   9   2   4       14.37        0.63     14.92 o 
  -8   3   4       40.51       38.38     25.82 o 
  -7   3   4      292.66      288.78     29.33 o 
  -6   3   4      352.44      365.02     31.70 o 
  -5   3   4      937.86      911.96     58.85 o 
  -4   3   4        0.12       -5.73      7.40 o 
  -3   3   4      778.74      789.60     40.13 o 
  -2   3   4      492.78      492.11     22.71 o 
  -1   3   4      469.84      405.29     19.62 o 
   0   3   4       86.95       97.36      9.40 o 
   1   3   4        0.27        0.70      5.95 o 
   2   3   4        2.74        9.39      6.15 o 
   3   3   4       15.03       25.10      8.15 o 
   4   3   4       13.86        3.35      8.42 o 
   5   3   4       99.00       98.36     13.25 o 
   6   3   4       64.41       68.98     13.16 o 
   7   3   4       79.96       75.63     13.59 o 
   8   3   4       13.12        6.78     12.02 o 
  -7   4   4      113.73      128.52     21.65 o 
  -6   4   4      101.24       49.41     17.57 o 
  -5   4   4       98.77      112.17     18.91 o 
  -4   4   4       19.17       24.80     13.90 o 
  -3   4   4       71.85       54.04     17.22 o 
  -2   4   4       30.87       45.69     10.53 o 
  -1   4   4       83.74       96.26     11.66 o 
   0   4   4        2.29        3.30      7.65 o 
   1   4   4      104.12      104.24     10.43 o 
   2   4   4       92.65       87.44     11.49 o 
   3   4   4       91.46       94.39     12.53 o 
   4   4   4      220.56      219.69     18.70 o 
   5   4   4      158.53      139.14     15.74 o 
   6   4   4        4.44        9.14     15.85 o 
   7   4   4        6.03      -18.90     22.35 o 
  -6   5   4       15.67       37.97     17.61 o 
  -5   5   4       42.04       55.13     24.82 o 
  -4   5   4      139.29      144.21     21.78 o 
  -3   5   4        2.08       23.72     39.01 o 
  -2   5   4       76.98       77.02     16.92 o 
  -1   5   4        0.71       12.17     12.07 o 
   0   5   4      375.67      392.72     29.12 o 
   1   5   4       89.05      125.42     14.14 o 
   2   5   4      505.79      550.17     31.61 o 
   3   5   4        8.19       -3.55     10.06 o 
   4   5   4       27.69       18.80     16.02 o 
   5   5   4        2.78       -2.95     14.79 o 
  -2   6   4       34.85       28.31     17.07 o 
  -1   6   4        1.11      -18.11     18.11 o 
   0   6   4        6.57       19.89     19.89 o 
   1   6   4        3.20       -8.72     19.67 o 
   2   6   4       72.86       76.48     23.70 o 
  -9   0   5      339.84      371.10     41.21 o 
  -7   0   5        0.08       -0.26     14.75 o 
  -5   0   5      781.70      757.00     59.45 o 
  -3   0   5     1376.09     1480.18    158.90 o 
  -1   0   5      470.34      422.15     52.97 o 
   1   0   5    10063.26     9142.41   1032.33 o 
   3   0   5      138.29      135.64     20.60 o 
   5   0   5      273.40      275.50     22.05 o 
   7   0   5       86.14       72.00     14.39 o 
   9   0   5       86.26       55.91     21.92 o 
  -9   1   5      107.30      118.93     15.16 o 
  -8   1   5       21.86        8.80     10.95 o 
  -7   1   5       31.83       43.11      9.93 o 
  -6   1   5        1.28       -5.56      7.99 o 
  -5   1   5      460.38      488.78     22.65 o 
  -4   1   5      293.97      308.09     15.28 o 
  -3   1   5     1167.56     1103.61     50.93 o 
  -2   1   5     3029.23     2998.60    145.58 o 
  -1   1   5      443.71      422.42     26.35 o 
   0   1   5     2665.78     2466.16    100.39 o 
   1   1   5     1867.60     1727.26     71.00 o 
   2   1   5     3896.34     4029.44    171.81 o 
   3   1   5     1668.06     1629.07     68.56 o 
   4   1   5      335.73      394.77     19.71 o 
   5   1   5      345.94      369.48     19.12 o 
   6   1   5       44.56       45.47      9.49 o 
   7   1   5       43.63       61.84     14.15 o 
   8   1   5       54.68       59.02     13.15 o 
   9   1   5       39.65       18.75     13.01 o 
  -9   2   5        1.40       -8.90     16.00 o 
  -8   2   5       53.07       38.44     16.82 o 
  -7   2   5      155.86      159.95     21.45 o 
  -6   2   5        0.46       -0.52      7.42 o 
  -5   2   5      232.38      225.06     15.68 o 
  -4   2   5     3460.59     3670.95    172.01 o 
  -3   2   5       48.95       40.03      6.85 o 
  -2   2   5      368.78      371.19     20.13 o 
  -1   2   5       26.92       30.21      5.14 o 
   0   2   5        9.07       11.15      5.05 o 
   1   2   5      465.81      453.78     20.97 o 
   2   2   5     3011.68     3181.92    131.37 o 
   3   2   5       41.83       47.06      7.58 o 
   4   2   5       67.42       73.47      8.09 o 
   5   2   5      171.91      171.49     16.29 o 
   6   2   5        8.84       14.95      9.99 o 
   7   2   5      152.44      175.60     23.41 o 
   8   2   5      153.91      145.93     21.00 o 
   9   2   5       92.17       88.53     14.65 o 
  -8   3   5      300.50      281.88     30.64 o 
  -7   3   5        0.52       11.96     14.93 o 
  -6   3   5     2537.17     2456.19    147.95 o 
  -5   3   5      344.02      330.92     30.03 o 
  -4   3   5      774.17      658.48     44.31 o 
  -3   3   5      229.23      207.40     14.50 o 
  -2   3   5      114.88      128.40     10.97 o 
  -1   3   5      169.49      194.90     16.48 o 
   0   3   5      440.94      460.81     32.46 o 
   1   3   5        0.22       -0.61      5.63 o 
   2   3   5      903.38      877.07     38.27 o 
   3   3   5       15.53       15.01      8.74 o 
   4   3   5      364.27      356.94     22.26 o 
   5   3   5        0.70       -7.52      9.31 o 
   6   3   5        0.63       -3.03     10.91 o 
   7   3   5        6.59       10.23     16.22 o 
   8   3   5      204.65      173.18     19.01 o 
  -7   4   5       40.44       54.90     20.01 o 
  -6   4   5        5.89        6.79     14.72 o 
  -5   4   5       15.95       -2.44     14.18 o 
  -4   4   5      702.68      432.49     51.65 o 
  -3   4   5      836.43      762.22    106.23 o 
  -2   4   5      723.00      695.24     54.38 o 
  -1   4   5      118.05      124.72     13.05 o 
   0   4   5      129.09      158.79     12.35 o 
   1   4   5      313.16      323.35     17.94 o 
   2   4   5      439.74      430.82     25.25 o 
   3   4   5      265.47      246.73     18.34 o 
   4   4   5       81.84       89.27     12.77 o 
   5   4   5      117.73      112.91     15.32 o 
   6   4   5        0.84        5.34     11.32 o 
   7   4   5       33.10       30.08     20.94 o 
  -6   5   5       71.28      145.80     36.00 o 
  -5   5   5       22.33       39.53     34.09 o 
  -4   5   5       44.48       59.69     17.93 o 
  -3   5   5       35.16       28.15     15.98 o 
  -2   5   5       73.36       82.88     17.44 o 
  -1   5   5      309.89      370.45     30.80 o 
   0   5   5       86.33      114.73     23.48 o 
   1   5   5        3.57      -11.21     11.21 o 
   2   5   5       64.58       62.18     12.52 o 
   3   5   5      430.75      422.86     36.66 o 
   4   5   5      190.22      183.76     19.21 o 
   5   5   5       80.60       58.68     15.27 o 
  -2   6   5        1.84       -5.27     17.34 o 
  -1   6   5        4.68       -1.12     21.68 o 
   0   6   5      161.60      166.90     32.22 o 
   1   6   5       68.28       91.23     23.03 o 
   2   6   5       48.89       59.70     20.12 o 
 -10   0   6       78.09       66.86     23.70 o 
  -8   0   6        1.44       -7.82     15.20 o 
  -6   0   6        2.16       -2.35     10.24 o 
  -4   0   6     1363.09     1332.34     79.89 o 
  -2   0   6      162.98      189.56     13.52 o 
   0   0   6     3419.52     3511.69    212.89 o 
   2   0   6     1480.77     1428.20     84.23 o 
   4   0   6      134.66      165.90     16.22 o 
   6   0   6       30.78       17.70     14.20 o 
   8   0   6        0.23        2.02     11.79 o 
  -9   1   6       15.76      -10.28     17.66 o 
  -8   1   6      164.57      183.80     17.14 o 
  -7   1   6       32.78       40.14     10.26 o 
  -6   1   6        5.96        9.86      7.82 o 
  -5   1   6      327.52      362.79     17.94 o 
  -4   1   6      420.91      404.99     18.94 o 
  -3   1   6       85.21       98.62      7.22 o 
  -2   1   6      627.23      602.04     25.79 o 
  -1   1   6        1.57       -3.39      6.79 o 
   0   1   6       11.80       17.41      4.07 o 
   1   1   6     2298.03     2216.59    100.54 o 
   2   1   6       22.48       16.19      5.31 o 
   3   1   6       37.26       37.63      6.74 o 
   4   1   6      661.21      647.31     29.53 o 
   5   1   6       61.23       64.73     10.10 o 
   6   1   6        4.59        2.85      7.64 o 
   7   1   6        6.69        5.83     10.04 o 
   8   1   6       38.91       25.93     11.78 o 
   9   1   6      182.76      183.01     18.79 o 
  -9   2   6      152.29      189.73     26.62 o 
  -8   2   6       49.69       42.41     16.43 o 
  -7   2   6       10.60       -5.12     14.32 o 
  -6   2   6       89.16       80.52     15.69 o 
  -5   2   6       11.90       17.83      7.31 o 
  -4   2   6     1260.25     1256.12     77.66 o 
  -3   2   6      378.59      425.05     22.86 o 
  -2   2   6       31.70       31.90      5.10 o 
  -1   2   6      198.74      188.40     16.46 o 
   0   2   6     1432.54     1469.20     61.59 o 
   1   2   6      806.92      809.50     34.96 o 
   2   2   6     1144.92     1313.30     66.73 o 
   3   2   6      278.36      318.66     17.02 o 
   4   2   6       28.67       18.79      6.94 o 
   5   2   6       64.31       65.39     11.19 o 
   6   2   6      339.11      302.54     27.66 o 
   7   2   6      330.39      313.90     22.26 o 
   8   2   6      316.24      333.07     27.78 o 
   9   2   6      135.97       95.91     15.99 o 
  -8   3   6      198.71      182.28     24.71 o 
  -7   3   6      308.56      287.31     46.13 o 
  -6   3   6        8.24       11.04     15.25 o 
  -5   3   6      131.57      143.95     18.71 o 
  -4   3   6       28.56       30.40     12.01 o 
  -3   3   6       21.56       15.03      7.23 o 
  -2   3   6      250.64      231.34     15.22 o 
  -1   3   6      692.13      686.11     30.51 o 
   0   3   6       14.69       12.21      5.82 o 
   1   3   6       90.35      101.96      8.78 o 
   2   3   6      200.49      230.22     13.61 o 
   3   3   6       23.25       20.45      7.88 o 
   4   3   6       25.96       16.17      9.46 o 
   5   3   6      585.17      601.12     34.13 o 
   6   3   6        3.46      -10.07     10.07 o 
   7   3   6       13.14        6.62     13.14 o 
   8   3   6        3.64      -12.11     12.11 o 
  -7   4   6       11.57      -10.17     15.28 o 
  -6   4   6        1.23       -2.40     13.60 o 
  -5   4   6       51.03       42.01     16.06 o 
  -4   4   6      527.29      492.33     37.35 o 
  -3   4   6       88.32      130.00     19.12 o 
  -2   4   6      194.18      205.20     22.38 o 
  -1   4   6       41.22       31.67      9.60 o 
   0   4   6       55.49       66.12      9.21 o 
   1   4   6       40.61       39.33      8.67 o 
   2   4   6       17.45       14.84      9.62 o 
   3   4   6       14.73       18.07      9.79 o 
   4   4   6       27.26       30.66     11.17 o 
   5   4   6        2.91       -0.40     12.97 o 
   6   4   6       83.99       69.62     16.85 o 
   7   4   6      195.38      205.99     20.31 o 
  -5   5   6        3.45      -13.55     15.92 o 
  -4   5   6       61.56       88.87     19.33 o 
  -3   5   6       42.95       36.88     20.35 o 
  -2   5   6      487.84      494.07     36.96 o 
  -1   5   6       32.74       36.90     15.14 o 
   0   5   6      168.29      185.50     29.98 o 
   1   5   6      276.37      312.13     37.39 o 
   2   5   6       88.09       76.53     12.86 o 
   3   5   6      132.72      140.70     15.62 o 
   4   5   6        7.34       -1.02     10.57 o 
   5   5   6        6.57        5.64     15.87 o 
  -2   6   6       26.47       14.22     19.11 o 
  -1   6   6       10.96       60.36     23.47 o 
   0   6   6       76.20       85.65     27.28 o 
   1   6   6        0.13      -17.88     18.11 o 
   2   6   6       17.99       17.44     19.23 o 
  -9   0   7        0.66      -17.21     17.21 o 
  -7   0   7      926.29     1005.37     63.58 o 
  -5   0   7      224.99      225.34     18.43 o 
  -3   0   7        0.18        1.29      6.37 o 
  -1   0   7     2385.13     2423.78    141.50 o 
   1   0   7     1650.91     1099.96     87.47 o 
   3   0   7      739.71      682.98     85.74 o 
   5   0   7      263.18      311.38     24.46 o 
   7   0   7      322.75      314.10     26.79 o 
   9   0   7       42.57       17.89     19.90 o 
  -9   1   7        1.05      -16.99     16.99 o 
  -8   1   7       13.47       20.12     10.46 o 
  -7   1   7       62.54       64.85     15.86 o 
  -6   1   7       24.90       14.04      8.21 o 
  -5   1   7      179.84      179.49     11.32 o 
  -4   1   7       37.49       52.26      6.43 o 
  -3   1   7      292.49      344.50     16.46 o 
  -2   1   7     4906.77     4572.04    308.06 o 
  -1   1   7      836.96      794.60     39.97 o 
   0   1   7      685.60      666.02     28.55 o 
   1   1   7     2560.91     2536.80    104.76 o 
   2   1   7      586.12      545.30     24.53 o 
   3   1   7     2699.07     2923.12    121.72 o 
   4   1   7      880.69      981.75     50.76 o 
   5   1   7        0.52        2.54      6.98 o 
   6   1   7       49.87       49.53      9.35 o 
   7   1   7       44.73       36.16     11.81 o 
   8   1   7       12.33       10.19     11.16 o 
   9   1   7      245.89      223.73     20.86 o 
  -9   2   7      161.71      223.89     67.01 o 
  -8   2   7      181.29      207.45     55.38 o 
  -7   2   7        3.55       -4.45     15.54 o 
  -6   2   7       78.74      101.50     18.45 o 
  -5   2   7      282.96      285.45     17.86 o 
  -4   2   7      149.14      153.88     11.84 o 
  -3   2   7       42.47       47.30      6.90 o 
  -2   2   7     1153.70     1209.59     57.08 o 
  -1   2   7       23.60       22.36      6.13 o 
   0   2   7      360.70      377.68     17.83 o 
   1   2   7        0.08        8.96      8.90 o 
   2   2   7       95.65       73.43     10.63 o 
   3   2   7      586.27      571.09     26.57 o 
   4   2   7      574.77      570.92     26.94 o 
   5   2   7        5.87        0.72      8.92 o 
   6   2   7       86.42       96.49     13.29 o 
   7   2   7       10.35        3.86     10.60 o 
   8   2   7       33.67       50.86     12.43 o 
   9   2   7       11.95       11.84     12.50 o 
  -8   3   7       57.82       60.92     19.22 o 
  -7   3   7       38.04       26.13     15.87 o 
  -6   3   7     1936.70     1754.41    122.98 o 
  -5   3   7      100.95      121.88     18.57 o 
  -4   3   7      999.91      890.11     57.56 o 
  -3   3   7      234.78      242.46     22.43 o 
  -2   3   7       22.10       39.00      7.63 o 
  -1   3   7        5.08        6.58      5.51 o 
   0   3   7     1140.62     1177.64     50.54 o 
   1   3   7        4.05        8.38      6.08 o 
   2   3   7      528.47      541.70     29.69 o 
   3   3   7       83.38       96.05     10.16 o 
   4   3   7      272.68      289.48     24.10 o 
   5   3   7      220.49      251.36     28.96 o 
   6   3   7       98.13       86.26     14.00 o 
   7   3   7        2.91       -7.10     11.64 o 
   8   3   7      144.90      138.83     31.30 o 
  -7   4   7        0.41       39.08     25.48 o 
  -6   4   7      133.01      168.89     36.35 o 
  -5   4   7      120.78      112.37     19.24 o 
  -4   4   7      237.12      222.36     24.52 o 
  -3   4   7       42.36       61.17     15.34 o 
  -2   4   7      607.03      471.63     50.85 o 
  -1   4   7      259.45      216.12     33.26 o 
   0   4   7       30.35       26.77      8.22 o 
   1   4   7        0.91       -7.48      7.48 o 
   2   4   7      207.66      200.35     15.90 o 
   3   4   7      105.62      130.78     18.27 o 
   4   4   7       92.64      101.33     17.61 o 
   5   4   7       13.98        2.87     11.60 o 
   6   4   7        4.71        9.88     11.90 o 
   7   4   7        0.32      -12.65     12.65 o 
  -5   5   7       57.26       74.42     19.34 o 
  -4   5   7      166.74      126.69     19.87 o 
  -3   5   7      143.03      149.14     21.11 o 
  -2   5   7       12.24       -1.04     14.63 o 
  -1   5   7        2.85       -9.59     13.39 o 
   0   5   7      195.35      242.96     25.63 o 
   1   5   7        0.15      -13.86     13.86 o 
   2   5   7       11.87        2.52     14.24 o 
   3   5   7       19.14       -4.79     10.64 o 
   4   5   7       69.16       34.90     12.58 o 
   5   5   7       11.58       26.25     11.61 o 
  -2   6   7        0.27       18.90     16.86 o 
  -1   6   7      102.35      117.64     27.73 o 
   0   6   7       64.86       72.00     21.24 o 
   1   6   7       33.95       14.98     22.80 o 
  -8   0   8      121.19      121.92     21.25 o 
  -6   0   8       20.40       13.11     10.13 o 
  -4   0   8      388.71      444.81     29.49 o 
  -2   0   8      308.20      287.22     19.26 o 
   0   0   8       60.68       39.43     13.54 o 
   2   0   8     1723.02     1154.15    104.28 o 
   4   0   8      104.60      104.26     32.67 o 
   6   0   8      263.23      249.07     50.62 o 
   8   0   8        0.43       -6.85     22.69 o 
  -9   1   8       37.99       40.47     22.13 o 
  -8   1   8        1.98      -11.83     13.13 o 
  -7   1   8       13.72       17.70      9.41 o 
  -6   1   8       29.78       14.97      8.79 o 
  -5   1   8      188.49      200.11     17.10 o 
  -4   1   8      162.95      171.13     10.34 o 
  -3   1   8      769.83      832.22     35.65 o 
  -2   1   8       52.21       53.66      7.63 o 
  -1   1   8      169.43      167.46     11.64 o 
   0   1   8      115.84      102.70     13.84 o 
   1   1   8       24.81       29.94      5.25 o 
   2   1   8        3.40        2.76      5.39 o 
   3   1   8      787.33      757.25     51.02 o 
   4   1   8     1405.46     1492.87     68.73 o 
   5   1   8       67.74       57.83      9.17 o 
   6   1   8        1.32        1.81      8.12 o 
   7   1   8       11.19        6.68     11.12 o 
   8   1   8       26.25       17.21     11.85 o 
   9   1   8      106.76      103.31     16.10 o 
  -9   2   8      258.84      299.15     30.36 o 
  -8   2   8      277.58      313.85     30.97 o 
  -7   2   8      143.89      178.56     22.52 o 
  -6   2   8      124.87      113.66     35.24 o 
  -5   2   8       14.86       21.07     12.05 o 
  -4   2   8       33.27       44.46      7.02 o 
  -3   2   8     1619.24     1585.12     75.04 o 
  -2   2   8      171.26      161.43     11.67 o 
  -1   2   8       21.02       31.90      5.36 o 
   0   2   8     1296.78     1186.54     52.06 o 
   1   2   8       43.20       55.92      7.50 o 
   2   2   8      102.32      105.02      9.16 o 
   3   2   8      944.86      926.53     40.87 o 
   4   2   8       77.63       82.95      9.79 o 
   5   2   8       10.24        6.36      8.74 o 
   6   2   8      296.24      326.52     23.69 o 
   7   2   8        0.14        1.03      9.96 o 
   8   2   8       60.83       52.24     12.34 o 
   9   2   8        3.17      -11.78     11.78 o 
  -8   3   8       21.15       31.62     21.01 o 
  -7   3   8       19.86       29.84     21.24 o 
  -6   3   8       19.41       24.71     14.65 o 
  -5   3   8      629.66      650.54     45.40 o 
  -4   3   8      422.81      387.76     30.35 o 
  -3   3   8       28.48       34.27     17.89 o 
  -2   3   8      122.23      105.31     21.93 o 
  -1   3   8     1039.29     1042.93     44.71 o 
   0   3   8        3.23        7.45      5.79 o 
   1   3   8      277.31      264.18     14.59 o 
   2   3   8       28.86       17.00      7.38 o 
   3   3   8       80.51       80.34      9.94 o 
   4   3   8       65.85       87.75     12.13 o 
   5   3   8     1072.24     1114.71     57.25 o 
   6   3   8      114.62      105.07     15.03 o 
   7   3   8       21.39        7.56     12.07 o 
   8   3   8       45.25       53.29     13.14 o 
  -7   4   8       30.97       39.17     17.94 o 
  -6   4   8       46.63       37.63     16.42 o 
  -5   4   8       43.55       49.76     15.46 o 
  -4   4   8      288.28      312.98     37.17 o 
  -3   4   8     1164.25      898.72     58.53 o 
  -2   4   8      111.00      146.72     19.26 o 
  -1   4   8       65.57       76.64     16.22 o 
   0   4   8       30.24       30.87      8.33 o 
   1   4   8        3.51        3.71      7.63 o 
   2   4   8      248.12      281.99     19.63 o 
   3   4   8      697.56      710.12     38.33 o 
   4   4   8      334.26      296.13     21.76 o 
   5   4   8        2.72       -3.91     11.19 o 
   6   4   8       41.68       34.12     12.91 o 
   7   4   8       11.71        5.61     14.01 o 
  -5   5   8        6.03       13.84     15.41 o 
  -4   5   8       58.59       54.26     15.95 o 
  -3   5   8       64.46       44.13     16.59 o 
  -2   5   8      283.57      332.75     29.97 o 
  -1   5   8       12.47       -1.02     22.58 o 
   0   5   8      129.97      136.11     20.59 o 
   1   5   8       28.17       19.45     16.99 o 
   2   5   8       33.50        7.10     14.11 o 
   3   5   8       73.28       61.12     12.91 o 
   4   5   8       39.47       27.12     12.58 o 
   5   5   8       15.68       17.52     12.43 o 
  -1   6   8       53.40       49.86     23.92 o 
   0   6   8        5.17        3.58     21.24 o 
   1   6   8       83.01      103.99     27.06 o 
  -9   0   9       13.47       14.98     17.88 o 
  -7   0   9        0.48       -5.87     10.69 o 
  -5   0   9        0.28       -8.06      8.06 o 
  -3   0   9      483.02      533.00     49.81 o 
  -1   0   9     2673.75     2225.93    130.28 o 
   1   0   9        8.50        7.53      6.20 o 
   3   0   9        6.50       -6.28     12.74 o 
   5   0   9     1766.87     1940.18    116.98 o 
   7   0   9      197.24      222.67     23.24 o 
   9   0   9       18.27       27.94     19.00 o 
  -9   1   9       12.84      -19.90     19.90 o 
  -8   1   9      103.44      128.93     18.50 o 
  -7   1   9        0.01        3.09      8.60 o 
  -6   1   9      134.68      152.10     21.45 o 
  -5   1   9      102.20      116.41      9.55 o 
  -4   1   9      443.74      463.86     29.08 o 
  -3   1   9      172.95      176.16     13.60 o 
  -2   1   9      214.98      194.82     17.02 o 
  -1   1   9      635.27      611.93     37.97 o 
   0   1   9       20.85       25.03      4.42 o 
   1   1   9      429.30      383.15     20.65 o 
   2   1   9        0.53       11.66      5.89 o 
   3   1   9     1428.18     1468.98     62.38 o 
   4   1   9      345.83      357.75     18.52 o 
   5   1   9      151.53      146.95     12.60 o 
   6   1   9       49.46       40.68      9.96 o 
   7   1   9      136.84      149.77     16.41 o 
   8   1   9      240.91      212.55     19.65 o 
   9   1   9       82.20       61.97     13.57 o 
  -9   2   9        0.01       -6.05     25.82 o 
  -8   2   9      375.41      425.44     36.01 o 
  -7   2   9      387.48      385.44     31.86 o 
  -6   2   9      251.65      302.73     35.49 o 
  -5   2   9       43.06       57.49     15.21 o 
  -4   2   9      121.37      126.64     16.13 o 
  -3   2   9      813.39      856.58     36.47 o 
  -2   2   9      587.18      602.37     32.31 o 
  -1   2   9      897.30      812.08     42.01 o 
   0   2   9      250.96      275.65     14.42 o 
   1   2   9       82.36       89.30     11.63 o 
   2   2   9      344.10      380.33     19.32 o 
   3   2   9     1332.59     1307.90     56.46 o 
   4   2   9     1658.78     1797.23     90.21 o 
   5   2   9      361.47      397.45     24.75 o 
   6   2   9       39.67       38.55     11.68 o 
   7   2   9      317.98      265.14     31.72 o 
   8   2   9       20.67        0.45     11.89 o 
   9   2   9       12.44       -8.94     27.72 o 
  -8   3   9       86.80       75.72     20.67 o 
  -7   3   9       21.83       23.62     15.37 o 
  -6   3   9      102.41       90.85     17.30 o 
  -5   3   9      192.33      195.23     63.90 o 
  -4   3   9      302.97      303.66     25.73 o 
  -3   3   9        5.93        9.68     11.64 o 
  -2   3   9      117.11      108.49     15.53 o 
  -1   3   9       98.58       99.10      8.51 o 
   0   3   9      921.01      924.46     50.61 o 
   1   3   9        2.60       -0.96      6.31 o 
   2   3   9       12.90        6.62      7.15 o 
   3   3   9        0.34        2.15      7.70 o 
   4   3   9      189.33      190.17     16.54 o 
   5   3   9      423.97      398.85     44.05 o 
   6   3   9      663.26      592.34     48.71 o 
   7   3   9        2.95      -10.98     12.14 o 
   8   3   9       42.39       50.53     13.13 o 
  -7   4   9       52.48       44.99     21.35 o 
  -6   4   9      107.58       75.47     17.73 o 
  -5   4   9        2.98       12.02     13.43 o 
  -4   4   9      118.72      107.69     17.35 o 
  -3   4   9        2.17        8.24     14.01 o 
  -2   4   9      274.12      256.57     24.87 o 
  -1   4   9       33.01       23.80     13.69 o 
   0   4   9       92.98      107.46     13.39 o 
   1   4   9      116.31      131.16     11.80 o 
   2   4   9        0.36       -0.01     10.01 o 
   3   4   9      133.83      159.22     15.76 o 
   4   4   9       56.40       64.94     12.74 o 
   5   4   9       56.98       66.44     13.39 o 
   6   4   9       10.88       11.17     15.12 o 
   7   4   9       29.86       23.87     14.20 o 
  -5   5   9        0.87       15.19     32.30 o 
  -4   5   9       17.65      -10.73     15.95 o 
  -3   5   9      206.27      181.37     22.14 o 
  -2   5   9       13.19        6.07     14.49 o 
  -1   5   9       31.28       42.63     17.61 o 
   0   5   9      145.44      131.24     19.67 o 
   1   5   9      158.89      184.14     29.53 o 
   2   5   9       71.55       53.36     16.57 o 
   3   5   9        7.67       11.50     13.83 o 
   4   5   9       13.79       16.69     12.29 o 
   5   5   9       17.21      -12.55     12.55 o 
  -1   6   9       82.70      102.20     23.70 o 
   0   6   9        0.37        9.61     21.24 o 
  -8   0  10       23.07       22.58     17.66 o 
  -6   0  10      189.71      218.69     21.83 o 
  -4   0  10     3114.15     3580.64    209.48 o 
  -2   0  10     2451.92     2174.85    127.66 o 
   0   0  10       67.23       74.13      9.35 o 
   2   0  10     4781.21     4617.99    283.87 o 
   4   0  10       79.76       74.49     13.36 o 
   6   0  10      160.81      155.82     18.92 o 
   8   0  10      159.50      158.95     21.50 o 
  -9   1  10      311.31      372.14     44.56 o 
  -8   1  10      353.74      360.29     46.03 o 
  -7   1  10       12.74       -2.16     12.57 o 
  -6   1  10       18.70       29.04      8.81 o 
  -5   1  10      362.84      367.01     21.55 o 
  -4   1  10      280.60      253.33     13.49 o 
  -3   1  10        0.19        0.22      4.42 o 
  -2   1  10     1348.09     1519.67     75.63 o 
  -1   1  10       52.19       55.80     12.94 o 
   0   1  10     1316.25     1207.45     50.90 o 
   1   1  10     1570.27     1508.70     63.57 o 
   2   1  10      162.53      174.65     11.55 o 
   3   1  10       74.35       75.27      8.98 o 
   4   1  10      868.74      958.63     48.28 o 
   5   1  10       14.83        6.43      8.21 o 
   6   1  10       64.53       77.67     11.30 o 
   7   1  10        2.50      -10.30     10.54 o 
   8   1  10        3.91        2.05     11.90 o 
   9   1  10        0.17      -11.89     11.89 o 
  -9   2  10       56.01       43.19     17.43 o 
  -8   2  10      447.86      468.31     60.17 o 
  -7   2  10      629.35      590.18     42.36 o 
  -6   2  10      157.15      164.30     19.87 o 
  -5   2  10        8.16       -3.43     11.17 o 
  -4   2  10      163.69      183.29     18.77 o 
  -3   2  10      313.21      294.83     18.23 o 
  -2   2  10       29.28       32.55      8.08 o 
  -1   2  10      108.54      141.78     12.18 o 
   0   2  10      301.93      320.93     16.06 o 
   1   2  10      331.87      347.91     17.80 o 
   2   2  10      222.14      256.00     14.85 o 
   3   2  10        3.05       -6.37      6.53 o 
   4   2  10      143.38      158.07     12.43 o 
   5   2  10      116.72      109.92     11.39 o 
   6   2  10       61.22       66.33     12.94 o 
   7   2  10       69.44       61.67     13.12 o 
   8   2  10       32.46       20.78     12.16 o 
  -8   3  10        8.06       26.15     31.30 o 
  -7   3  10       20.30       -1.95     14.92 o 
  -6   3  10       77.75       75.37     16.82 o 
  -5   3  10      161.49      127.43     25.17 o 
  -4   3  10        8.26      -12.63     12.63 o 
  -3   3  10      735.64      664.51     77.44 o 
  -2   3  10        0.21       -7.21     11.04 o 
  -1   3  10      252.51      247.75     17.67 o 
   0   3  10       22.05       12.29      6.65 o 
   1   3  10       14.99        5.10      6.95 o 
   2   3  10      178.17      210.11     14.10 o 
   3   3  10        5.39        5.77      8.24 o 
   4   3  10      210.23      232.64     24.42 o 
   5   3  10      693.52      646.52     36.12 o 
   6   3  10       25.42       14.91     11.33 o 
   7   3  10      123.57      142.49     16.97 o 
   8   3  10        0.05      -15.44     18.08 o 
  -7   4  10        1.51      -16.84     23.02 o 
  -6   4  10        2.72        8.07     14.00 o 
  -5   4  10       15.28       -3.85     13.02 o 
  -4   4  10        1.17       -8.42     12.92 o 
  -3   4  10       18.20       21.88     14.10 o 
  -2   4  10       87.09      114.70     18.70 o 
  -1   4  10      447.50      497.79     36.70 o 
   0   4  10       30.38       34.46     10.86 o 
   1   4  10       28.23       41.64     11.55 o 
   2   4  10       46.15       29.22      9.91 o 
   3   4  10        1.77       -1.79      9.81 o 
   4   4  10      173.04      180.91     17.33 o 
   5   4  10       14.55       11.93     12.08 o 
   6   4  10      205.01      182.13     19.20 o 
   7   4  10       23.66        4.02     28.84 o 
  -5   5  10       13.54       -9.17     25.26 o 
  -4   5  10       30.92       37.47     14.93 o 
  -3   5  10       23.68       11.66     16.10 o 
  -2   5  10      681.39      655.17     79.67 o 
  -1   5  10       16.55       48.45     24.37 o 
   0   5  10       11.28       22.37     14.80 o 
   1   5  10      126.01      102.45     24.16 o 
   2   5  10      155.78      145.72     21.09 o 
   3   5  10        5.39       -8.15     14.29 o 
   4   5  10      191.46      171.84     17.99 o 
   5   5  10       21.23       30.95     13.77 o 
  -7   0  11      290.42      327.43     34.94 o 
  -5   0  11        1.15       -9.38      9.38 o 
  -3   0  11      321.29      277.26     60.57 o 
  -1   0  11     1851.90     1714.49    100.92 o 
   1   0  11     2003.23     1951.11    115.47 o 
   3   0  11       63.95       80.51     29.30 o 
   5   0  11       44.54       36.19     13.55 o 
   7   0  11      310.98      321.38     29.26 o 
   9   0  11      715.38      541.65     55.87 o 
  -9   1  11       74.09       57.92     21.69 o 
  -8   1  11       47.88       47.24     16.25 o 
  -7   1  11       14.18       32.70     13.62 o 
  -6   1  11        0.00        1.21     11.38 o 
  -5   1  11      201.71      220.90     17.13 o 
  -4   1  11       93.80      127.30     26.58 o 
  -3   1  11        1.12       -6.82      6.82 o 
  -2   1  11     1262.05     1432.89     71.48 o 
  -1   1  11      209.92      220.97     15.19 o 
   0   1  11      336.10      294.77     17.14 o 
   1   1  11      531.58      498.80     34.62 o 
   2   1  11        7.42        9.26      7.43 o 
   3   1  11        8.89        3.13      6.91 o 
   4   1  11       12.40        6.36      7.52 o 
   5   1  11      730.08      843.55     38.54 o 
   6   1  11      434.76      432.54     23.35 o 
   7   1  11      110.07      128.55     15.75 o 
   8   1  11      442.43      427.87     27.84 o 
   9   1  11       35.74       39.45     13.13 o 
  -9   2  11        1.81      -15.95     15.95 o 
  -8   2  11        2.78       -9.80     13.80 o 
  -7   2  11        0.73       -8.29     13.34 o 
  -6   2  11      381.85      380.54     30.24 o 
  -5   2  11      433.25      483.45     34.99 o 
  -4   2  11       15.55        8.92     12.74 o 
  -3   2  11        4.59       -3.33      7.13 o 
  -2   2  11      467.63      544.90     30.02 o 
  -1   2  11      239.15      251.50     17.13 o 
   0   2  11      360.15      362.59     17.83 o 
   1   2  11        5.18       -6.34      6.34 o 
   2   2  11      876.35      942.01     41.41 o 
   3   2  11      296.21      311.96     17.27 o 
   4   2  11       44.05       26.93      8.56 o 
   5   2  11       38.20       37.57      9.68 o 
   6   2  11      708.04      674.22     43.48 o 
   7   2  11      169.63      166.04     18.83 o 
   8   2  11      144.62      142.32     17.25 o 
  -8   3  11      345.64      386.08     34.54 o 
  -7   3  11       47.98       45.81     16.86 o 
  -6   3  11       39.83       28.79     14.60 o 
  -5   3  11        2.80       -7.48     12.67 o 
  -4   3  11      593.91      541.20     58.81 o 
  -3   3  11      159.48      182.03     19.73 o 
  -2   3  11        2.05       -4.47     10.71 o 
  -1   3  11       95.44      101.46     15.47 o 
   0   3  11      207.36      185.19     15.58 o 
   1   3  11       97.75       98.56      9.88 o 
   2   3  11       38.72       37.21      8.67 o 
   3   3  11        3.05       -2.80      8.39 o 
   4   3  11       48.04       53.97     11.57 o 
   5   3  11       21.46       10.99     10.94 o 
   6   3  11       23.23       24.18     12.02 o 
   7   3  11       38.57       32.29     12.82 o 
   8   3  11        0.00       35.99     27.49 o 
  -7   4  11        0.09      -14.66     14.66 o 
  -6   4  11       47.62       45.75     17.03 o 
  -5   4  11       13.83      -14.06     14.06 o 
  -4   4  11        0.95        6.52     11.74 o 
  -3   4  11        5.65        4.35     22.24 o 
  -2   4  11     1043.71     1028.24     66.43 o 
  -1   4  11      449.07      441.24     40.13 o 
   0   4  11        7.69        0.81     10.40 o 
   1   4  11        0.00       -4.84     10.50 o 
   2   4  11      173.84      160.72     15.00 o 
   3   4  11       46.54       61.75     11.76 o 
   4   4  11       92.22       77.72     13.18 o 
   5   4  11       55.47       54.50     17.64 o 
   6   4  11        0.01        2.88     12.42 o 
  -5   5  11       19.83       29.07     25.37 o 
  -4   5  11       28.74       39.16     17.51 o 
  -3   5  11      196.90      204.14     24.62 o 
  -2   5  11        4.88      -14.81     14.84 o 
  -1   5  11      113.10      127.52     21.23 o 
   0   5  11       24.32       53.70     15.67 o 
   1   5  11       16.10      -12.52     17.88 o 
   2   5  11       21.89       26.95     14.99 o 
   3   5  11      127.14      116.15     27.51 o 
   4   5  11       21.83        0.93     14.16 o 
  -6   0  12      569.41      755.83     48.98 o 
  -4   0  12     1572.07     1487.35    265.56 o 
  -2   0  12      165.17      126.77     15.23 o 
   0   0  12       22.62       10.94      9.95 o 
   2   0  12     4956.92     5493.79    410.09 o 
   4   0  12      168.99      210.86     43.88 o 
   6   0  12      473.43      519.15     38.37 o 
   8   0  12      910.61      862.97     58.76 o 
  -9   1  12       12.61       36.66     22.80 o 
  -8   1  12       99.97      132.25     20.18 o 
  -7   1  12        0.47        2.16     13.69 o 
  -6   1  12      773.28      789.12     53.15 o 
  -5   1  12       39.77       45.61      7.65 o 
  -4   1  12     1681.53     1708.38     71.84 o 
  -3   1  12      133.45      163.97     13.33 o 
  -2   1  12       62.06      118.42     24.02 o 
  -1   1  12      979.85     1063.33     53.99 o 
   0   1  12      369.83      332.40     30.94 o 
   1   1  12      265.25      274.21     14.81 o 
   2   1  12      496.27      524.10     29.77 o 
   3   1  12      234.19      238.21     14.36 o 
   4   1  12      567.35      564.46     36.86 o 
   5   1  12       13.65       16.50      8.83 o 
   6   1  12      405.01      405.24     22.65 o 
   7   1  12       13.71       14.91     11.22 o 
   8   1  12        6.82      -11.26     11.26 o 
   9   1  12       29.92        8.08     13.55 o 
  -9   2  12       76.38       72.30     20.46 o 
  -8   2  12       59.02       53.16     17.09 o 
  -7   2  12        9.19       -4.61     13.11 o 
  -6   2  12      401.50      421.66     60.18 o 
  -5   2  12      147.64      138.74     17.74 o 
  -4   2  12        2.56        0.71     11.23 o 
  -3   2  12      141.49      165.16     13.70 o 
  -2   2  12     2361.17     2484.72    155.48 o 
  -1   2  12      300.21      296.34     33.57 o 
   0   2  12      166.56      155.53     16.71 o 
   1   2  12       70.58       93.81      9.79 o 
   2   2  12        3.41        4.48      6.78 o 
   3   2  12      107.56      121.12     11.44 o 
   4   2  12      210.15      224.15     22.53 o 
   5   2  12        8.41       10.58      9.48 o 
   6   2  12      195.80      201.03     18.90 o 
   7   2  12        2.40        5.61     11.80 o 
   8   2  12        1.05       -0.03     12.07 o 
  -8   3  12       92.43       64.75     35.56 o 
  -7   3  12       17.82       18.44     16.27 o 
  -6   3  12       34.20       21.70     14.72 o 
  -5   3  12        3.37      -12.03     12.03 o 
  -4   3  12      161.05      191.32     47.78 o 
  -3   3  12      153.05      168.63     19.72 o 
  -2   3  12        7.61        9.23     18.44 o 
  -1   3  12      252.05      250.69     18.04 o 
   0   3  12      228.76      284.76     19.98 o 
   1   3  12       56.65       50.70      8.52 o 
   2   3  12       95.25       97.17     10.44 o 
   3   3  12      336.27      328.76     19.43 o 
   4   3  12        7.43       11.88     10.41 o 
   5   3  12       44.84       51.76     12.80 o 
   6   3  12       83.06       72.93     13.33 o 
   7   3  12       19.00       -1.21     12.74 o 
  -7   4  12        2.96      -16.37     16.37 o 
  -6   4  12       24.97        7.11     14.74 o 
  -5   4  12        2.37        6.30     15.02 o 
  -4   4  12        2.00       -3.47     13.37 o 
  -3   4  12       32.93       27.91     14.89 o 
  -2   4  12       97.82      112.77     19.05 o 
  -1   4  12      101.18      102.15     35.90 o 
   0   4  12      575.65      568.56     33.24 o 
   1   4  12       38.50       37.87     12.11 o 
   2   4  12       73.29       51.39     14.61 o 
   3   4  12      231.31      241.73     19.41 o 
   4   4  12       96.09       90.55     14.08 o 
   5   4  12       18.15       24.26     12.13 o 
   6   4  12      267.47      243.34     21.24 o 
  -5   5  12        3.09        0.35     16.05 o 
  -4   5  12      129.90      121.16     21.47 o 
  -3   5  12        2.26       -9.84     14.93 o 
  -2   5  12       43.66       38.60     17.55 o 
  -1   5  12        6.15       -4.54     15.09 o 
   0   5  12      187.73      209.85     33.68 o 
   1   5  12      180.06      182.59     31.10 o 
   2   5  12      215.05      224.05     24.20 o 
   3   5  12       23.26       17.92     23.25 o 
   4   5  12       24.08        6.10     14.49 o 
  -7   0  13      671.03      618.70     56.12 o 
  -5   0  13       22.21       28.06     10.34 o 
  -3   0  13      190.02      208.57     54.31 o 
  -1   0  13     3456.17     3182.06    248.07 o 
   1   0  13      138.85      147.71     14.94 o 
   3   0  13      639.92      683.14     61.51 o 
   5   0  13        2.19       -6.72     12.24 o 
   7   0  13       47.20       34.46     15.63 o 
   9   0  13      410.42      452.94     53.31 o 
  -8   1  13       13.61       -7.11     18.89 o 
  -7   1  13       13.81       30.98     22.47 o 
  -6   1  13      472.58      407.98     45.86 o 
  -5   1  13       81.96       87.68     13.29 o 
  -4   1  13        2.00       -3.70      6.61 o 
  -3   1  13       56.45       51.42     12.60 o 
  -2   1  13       80.84      106.64     25.66 o 
  -1   1  13       19.49        2.62      8.49 o 
   0   1  13     4542.15     3874.88    266.28 o 
   1   1  13      376.13      332.51     17.45 o 
   2   1  13       41.72       50.64      7.95 o 
   3   1  13        0.99        0.88      6.87 o 
   4   1  13        0.11        0.21      7.83 o 
   5   1  13       28.99       18.91      9.04 o 
   6   1  13      163.78      164.82     14.63 o 
   7   1  13      467.65      454.89     35.91 o 
   8   1  13       36.44       35.64     13.00 o 
  -8   2  13        6.10       10.24     16.63 o 
  -7   2  13      270.88      265.64     26.28 o 
  -6   2  13        0.23        0.38     12.85 o 
  -5   2  13      133.45      138.91     52.69 o 
  -4   2  13       14.08        8.21     10.69 o 
  -3   2  13       60.91       61.13     14.25 o 
  -2   2  13     1154.91     1121.45     76.07 o 
  -1   2  13       57.80       53.53     11.19 o 
   0   2  13      262.46      264.56     14.38 o 
   1   2  13       62.41       71.33      8.04 o 
   2   2  13      628.86      626.67     34.92 o 
   3   2  13        0.80       -7.45      7.45 o 
   4   2  13        8.54        1.93      8.58 o 
   5   2  13       87.00      104.02     12.01 o 
   6   2  13       13.35        1.97     10.90 o 
   7   2  13       43.43       44.36     13.31 o 
   8   2  13        0.30       -2.10     12.66 o 
  -8   3  13       66.44       86.12     19.97 o 
  -7   3  13        1.28        5.48     14.89 o 
  -6   3  13       18.08       16.36     14.48 o 
  -5   3  13       11.73      -12.94     12.94 o 
  -4   3  13       23.26       43.37     14.43 o 
  -3   3  13       74.15       72.04     21.47 o 
  -2   3  13      242.88      295.34     26.41 o 
  -1   3  13        0.01        1.46     12.09 o 
   0   3  13      874.98      792.52     77.52 o 
   1   3  13      115.93      121.30     11.13 o 
   2   3  13      178.81      180.14     13.60 o 
   3   3  13       17.59       19.82      9.72 o 
   4   3  13      230.47      254.79     19.83 o 
   5   3  13       33.37       21.65     11.16 o 
   6   3  13       65.63       68.71     14.09 o 
   7   3  13       35.89       26.66     12.59 o 
  -6   4  13       94.53       76.17     19.20 o 
  -5   4  13       62.29       47.88     16.17 o 
  -4   4  13       16.62       12.82     14.93 o 
  -3   4  13       23.26       16.75     14.60 o 
  -2   4  13      450.68      483.66     37.27 o 
  -1   4  13      429.36      422.64     33.26 o 
   0   4  13      326.59      314.89     22.76 o 
   1   4  13       54.47       49.86     12.61 o 
   2   4  13       13.86        7.31     12.44 o 
   3   4  13       16.73       11.55     10.33 o 
   4   4  13       18.36       36.53     12.26 o 
   5   4  13      185.84      176.14     32.34 o 
   6   4  13       24.49       30.53     16.00 o 
  -4   5  13        7.55        4.01     26.94 o 
  -3   5  13       48.43       23.80     18.19 o 
  -2   5  13        6.09       -6.22     16.27 o 
  -1   5  13      424.92      444.12     36.41 o 
   0   5  13      441.53      490.64     39.06 o 
   1   5  13       34.40       36.67     21.46 o 
   2   5  13      170.65      181.50     22.97 o 
   3   5  13        0.42      -14.45     14.45 o 
   4   5  13        3.95       -1.71     23.47 o 
  -6   0  14      928.74     1137.96     70.79 o 
  -4   0  14        0.02       -0.92      7.65 o 
  -2   0  14     1202.25     1168.47    136.28 o 
   0   0  14     2950.63     3322.20    232.36 o 
   2   0  14      391.22      552.06     61.83 o 
   4   0  14     2874.03     3117.19    185.38 o 
   6   0  14     1039.45     1130.86    114.33 o 
   8   0  14      465.85      483.36     38.21 o 
  -8   1  14      557.92      628.82     45.95 o 
  -7   1  14      289.26      387.20     61.81 o 
  -6   1  14      156.03      168.52     19.46 o 
  -5   1  14       38.58       63.43     11.20 o 
  -4   1  14       10.30       14.36      9.32 o 
  -3   1  14      604.98      597.10     46.55 o 
  -2   1  14        2.17       -2.02      7.63 o 
  -1   1  14     1213.58     1279.79     53.94 o 
   0   1  14        1.14        1.33      7.23 o 
   1   1  14       16.24       20.83      7.36 o 
   2   1  14      110.43      113.18     18.47 o 
   3   1  14       17.43       14.54      7.52 o 
   4   1  14      335.65      355.30     19.96 o 
   5   1  14        0.01       -9.03      9.03 o 
   6   1  14      812.42      765.75     38.47 o 
   7   1  14        6.76        8.02     11.56 o 
   8   1  14       61.44       32.32     13.02 o 
  -8   2  14        7.24       13.83     22.80 o 
  -7   2  14      180.81      183.42     22.78 o 
  -6   2  14       35.76       18.76     15.14 o 
  -5   2  14       28.03        6.00     16.66 o 
  -4   2  14        0.86        2.46     12.07 o 
  -3   2  14      140.94      153.73     14.12 o 
  -2   2  14       37.53       35.22      9.24 o 
  -1   2  14      265.62      263.00     17.98 o 
   0   2  14      101.59      116.88      9.03 o 
   1   2  14     1414.53     1480.25     63.21 o 
   2   2  14      143.15      144.22     12.03 o 
   3   2  14      388.46      398.17     21.31 o 
   4   2  14      603.20      575.93     28.35 o 
   5   2  14        0.06       -5.29      9.45 o 
   6   2  14      132.20      122.96     15.53 o 
   7   2  14        0.29      -11.33     11.33 o 
   8   2  14        9.12        5.38     14.12 o 
  -8   3  14       68.68       74.25     19.18 o 
  -7   3  14      111.17       92.96     18.32 o 
  -6   3  14       18.77       24.46     14.91 o 
  -5   3  14       76.97       77.88     16.76 o 
  -4   3  14      184.42      140.16     28.65 o 
  -3   3  14       79.41       59.58     17.67 o 
  -2   3  14       69.14       70.00     15.71 o 
  -1   3  14      125.87      137.68     14.48 o 
   0   3  14       45.58       37.90     11.17 o 
   1   3  14      702.66      722.19     40.01 o 
   2   3  14      129.18      137.11     13.62 o 
   3   3  14        0.73       -1.50      9.19 o 
   4   3  14      157.58      145.39     16.12 o 
   5   3  14      397.99      340.99     23.02 o 
   6   3  14       75.87       80.46     14.13 o 
   7   3  14       31.22       19.13     13.27 o 
  -6   4  14       21.14       16.74     16.33 o 
  -5   4  14        2.46      -15.65     15.65 o 
  -4   4  14        0.17       -4.15     14.01 o 
  -3   4  14       37.04       16.64     14.76 o 
  -2   4  14       23.81       13.34     15.21 o 
  -1   4  14       31.35       16.96     14.49 o 
   0   4  14       47.97       58.22     13.52 o 
   1   4  14      179.88      191.96     18.35 o 
   2   4  14       64.79       60.19     15.34 o 
   3   4  14      271.09      290.33     26.86 o 
   4   4  14       38.23       25.93     12.44 o 
   5   4  14       12.22       13.52     13.05 o 
   6   4  14       39.96       41.87     13.24 o 
  -4   5  14        8.63      -16.82     16.82 o 
  -3   5  14        0.01       -1.81     25.93 o 
  -2   5  14       92.37       87.86     20.74 o 
  -1   5  14       35.96       43.17     24.03 o 
   0   5  14      140.79      138.80     22.16 o 
   1   5  14       35.47       67.74     23.03 o 
   2   5  14       97.60      110.70     19.40 o 
   3   5  14        0.55       -9.57     14.66 o 
   4   5  14        1.96      -14.38     15.18 o 
  -5   0  15      266.15      316.40     27.55 o 
  -3   0  15       20.69       28.21      8.22 o 
  -1   0  15       77.50       69.73     10.41 o 
   1   0  15      267.48      234.48     24.88 o 
   3   0  15      160.05      169.34     18.32 o 
   5   0  15      897.00      883.80     58.28 o 
   7   0  15      120.93      133.03     22.03 o 
  -8   1  15       28.49       57.01     28.17 o 
  -7   1  15      532.48      558.39     40.73 o 
  -6   1  15      107.46      143.43     18.90 o 
  -5   1  15      217.86      233.62     17.73 o 
  -4   1  15       16.28       20.85      9.82 o 
  -3   1  15      133.40      150.75     15.49 o 
  -2   1  15      205.76      219.31     23.01 o 
  -1   1  15      136.22      163.38     17.58 o 
   0   1  15      613.53      687.01     30.69 o 
   1   1  15      320.75      338.21     31.04 o 
   2   1  15      241.72      268.11     15.87 o 
   3   1  15      248.84      241.98     15.55 o 
   4   1  15      435.02      440.92     23.26 o 
   5   1  15       15.06       14.24      9.78 o 
   6   1  15      386.37      415.04     23.69 o 
   7   1  15      178.97      159.98     17.37 o 
   8   1  15       90.71       79.53     15.53 o 
  -8   2  15      257.43      282.44     30.37 o 
  -7   2  15       38.15       36.35     16.11 o 
  -6   2  15       30.67       27.03     15.10 o 
  -5   2  15       34.00       34.14     14.18 o 
  -4   2  15      370.14      343.72     27.94 o 
  -3   2  15       18.08       13.95      9.73 o 
  -2   2  15      204.34      213.85     17.06 o 
  -1   2  15      115.18      127.26     13.20 o 
   0   2  15       18.85       31.30      9.37 o 
   1   2  15       51.12       42.77      8.21 o 
   2   2  15        7.57       15.31      8.05 o 
   3   2  15      301.80      313.93     18.78 o 
   4   2  15      553.16      568.79     29.99 o 
   5   2  15      382.72      382.45     22.01 o 
   6   2  15       14.35       10.16     11.89 o 
   7   2  15      287.34      261.42     28.79 o 
   8   2  15      141.29      160.18     18.75 o 
  -7   3  15        1.19      -15.47     15.47 o 
  -6   3  15       27.56       10.94     16.14 o 
  -5   3  15       81.79       69.65     16.52 o 
  -4   3  15      265.51      274.06     29.33 o 
  -3   3  15        6.78        9.28     13.37 o 
  -2   3  15      288.71      295.80     26.70 o 
  -1   3  15       34.14       51.70     11.47 o 
   0   3  15      180.81      208.28     18.09 o 
   1   3  15      146.53      179.38     17.09 o 
   2   3  15      571.77      576.92     28.31 o 
   3   3  15       53.24       52.91     10.85 o 
   4   3  15      443.12      437.14     33.66 o 
   5   3  15        0.09        0.92     12.69 o 
   6   3  15      129.83      112.42     28.07 o 
   7   3  15       91.19       75.75     15.11 o 
  -6   4  15        0.15        7.71     42.14 o 
  -5   4  15       37.25       42.26     16.60 o 
  -4   4  15       29.03       14.86     15.17 o 
  -3   4  15        0.07       13.21     19.11 o 
  -2   4  15       80.94       77.09     17.40 o 
  -1   4  15       64.34       47.91     17.41 o 
   0   4  15      639.50      610.16     35.94 o 
   1   4  15      164.70      167.19     17.65 o 
   2   4  15      168.47      167.62     17.19 o 
   3   4  15      205.52      209.89     23.06 o 
   4   4  15       69.27       86.37     18.37 o 
   5   4  15        5.73       -3.40     15.43 o 
   6   4  15      186.31      205.68     20.21 o 
  -4   5  15        1.77        8.94     24.70 o 
  -3   5  15       12.32       -6.96     15.32 o 
  -2   5  15        3.08      -11.97     16.50 o 
  -1   5  15      165.46      176.16     25.52 o 
   0   5  15       28.63      -12.57     16.77 o 
   1   5  15      157.90      175.18     31.10 o 
   2   5  15      244.59      324.59     31.01 o 
   3   5  15       16.16       39.93     38.56 o 
  -6   0  16        0.01      -21.91     21.91 o 
  -4   0  16     1396.85     1358.26     82.19 o 
  -2   0  16      854.64      904.75     57.69 o 
   0   0  16      805.11      745.59     63.43 o 
   2   0  16      572.23      550.19     40.56 o 
   4   0  16        7.47       -5.61     12.51 o 
   6   0  16       42.65       46.60     17.44 o 
   8   0  16      377.59      377.17     34.74 o 
  -8   1  16       65.30       26.16     29.29 o 
  -7   1  16        0.13        0.73     14.51 o 
  -6   1  16      655.81      728.04     48.81 o 
  -5   1  16      228.16      238.43     18.77 o 
  -4   1  16       50.63       53.16     10.63 o 
  -3   1  16      853.91      668.83     36.49 o 
  -2   1  16        5.11       -7.58      7.58 o 
  -1   1  16        1.24       -1.66      4.98 o 
   0   1  16      959.85     1020.13     49.59 o 
   1   1  16     1586.28     1660.57     70.65 o 
   2   1  16     1678.60     1714.48     72.87 o 
   3   1  16       14.43        8.01      8.62 o 
   4   1  16      220.42      228.84     16.09 o 
   5   1  16        5.18        3.13      9.93 o 
   6   1  16        0.06       -9.91      9.91 o 
   7   1  16      350.40      327.01     24.61 o 
   8   1  16        1.81       12.16     26.42 o 
  -8   2  16      102.14       87.56     21.76 o 
  -7   2  16      190.13      229.08     25.54 o 
  -6   2  16      200.15      212.94     33.35 o 
  -5   2  16      203.25      245.39     24.47 o 
  -4   2  16      116.19      125.57     23.83 o 
  -3   2  16       78.76       87.75     15.57 o 
  -2   2  16      596.66      611.71     41.01 o 
  -1   2  16      285.27      302.71     21.38 o 
   0   2  16      144.29      126.14     13.56 o 
   1   2  16      311.15      276.59     15.96 o 
   2   2  16     1228.76     1208.78     52.82 o 
   3   2  16      211.56      229.79     16.28 o 
   4   2  16      204.30      192.57     15.92 o 
   5   2  16      325.26      342.85     20.80 o 
   6   2  16        0.32       -0.23     11.82 o 
   7   2  16        1.53      -12.34     12.34 o 
  -7   3  16       35.42        2.90     16.96 o 
  -6   3  16        1.37       -8.34     15.67 o 
  -5   3  16       50.26       35.92     15.31 o 
  -4   3  16       93.21      117.29     18.78 o 
  -3   3  16      133.27      114.42     23.04 o 
  -2   3  16        0.02      -12.98     12.98 o 
  -1   3  16      188.56      206.60     18.15 o 
   0   3  16      828.00      815.80     49.34 o 
   1   3  16       86.81       75.70     18.74 o 
   2   3  16        5.96       14.50     12.22 o 
   3   3  16      314.49      260.84     23.54 o 
   4   3  16        1.12        4.95     10.12 o 
   5   3  16       64.64       58.56     13.91 o 
   6   3  16       75.72       63.66     14.21 o 
   7   3  16      344.10      335.75     26.01 o 
  -6   4  16      170.55      181.45     24.19 o 
  -5   4  16        4.40      -13.70     15.65 o 
  -4   4  16        1.10       13.52     14.42 o 
  -3   4  16       29.22       25.81     14.55 o 
  -2   4  16       29.07        5.77     14.73 o 
  -1   4  16       42.93       51.88     17.15 o 
   0   4  16      298.57      288.63     22.51 o 
   1   4  16        0.36       -3.59     18.49 o 
   2   4  16      125.70      130.17     16.19 o 
   3   4  16       30.70       30.29     15.25 o 
   4   4  16      147.34      140.39     21.11 o 
   5   4  16       34.66       46.27     18.31 o 
  -4   5  16       51.09       38.06     18.92 o 
  -3   5  16       13.08       11.01     18.78 o 
  -2   5  16        7.31       20.96     15.50 o 
  -1   5  16       14.94      -11.03     31.30 o 
   0   5  16      174.00      144.35     23.28 o 
   1   5  16       92.71       89.46     25.27 o 
   2   5  16      187.86      234.17     26.21 o 
   3   5  16        6.36        3.56     16.32 o 
  -5   0  17      104.51      106.26     27.51 o 
  -3   0  17      132.52      161.26     15.72 o 
  -1   0  17     1189.66     1215.73     73.65 o 
   1   0  17      159.52      138.73     15.27 o 
   3   0  17       17.45       22.94     12.14 o 
   5   0  17        0.00        2.21     14.18 o 
   7   0  17       11.05       -7.21     20.45 o 
  -8   1  17        0.49      -16.76     25.48 o 
  -7   1  17       36.98       26.16     26.16 o 
  -6   1  17      125.37      130.95     18.66 o 
  -5   1  17      137.39      159.24     16.25 o 
  -4   1  17      517.84      509.20     30.10 o 
  -3   1  17       61.77       69.85     11.65 o 
  -2   1  17        7.03       11.72      8.79 o 
  -1   1  17      170.94      149.31     15.80 o 
   0   1  17       32.40       25.19      6.25 o 
   1   1  17        6.78        5.01      6.62 o 
   2   1  17      423.66      461.23     23.75 o 
   3   1  17      250.09      256.57     16.73 o 
   4   1  17      479.27      442.84     24.27 o 
   5   1  17       57.44       49.91     11.73 o 
   6   1  17      344.99      370.17     22.82 o 
   7   1  17       89.03       91.65     34.78 o 
   8   1  17       19.87       23.50     13.65 o 
  -8   2  17        0.82       30.17     37.67 o 
  -7   2  17      159.32      200.56     24.07 o 
  -6   2  17      161.80      147.13     20.80 o 
  -5   2  17      672.72      634.99     44.43 o 
  -4   2  17       87.58       77.36     18.90 o 
  -3   2  17       97.46      117.20     23.83 o 
  -2   2  17      156.84      175.94     15.85 o 
  -1   2  17       73.16       68.73     12.14 o 
   0   2  17      237.41      238.79     28.28 o 
   1   2  17       68.23       57.49      8.69 o 
   2   2  17      146.83      131.36     12.38 o 
   3   2  17       71.27       77.70     11.44 o 
   4   2  17      472.46      476.49     29.97 o 
   5   2  17       33.68       38.31     11.37 o 
   6   2  17        1.05       -8.14     11.02 o 
   7   2  17       73.54       63.83     21.32 o 
  -7   3  17        0.55       -6.88     17.66 o 
  -6   3  17      137.87      122.45     23.04 o 
  -5   3  17        9.04        0.55     14.92 o 
  -4   3  17      389.64      366.37     31.12 o 
  -3   3  17      238.62      234.18     26.31 o 
  -2   3  17      368.49      339.14     29.66 o 
  -1   3  17       31.16       26.91     12.27 o 
   0   3  17      573.52      560.58     33.49 o 
   1   3  17       94.68       88.32     14.45 o 
   2   3  17      213.00      252.95     22.16 o 
   3   3  17       18.74       12.69     13.29 o 
   4   3  17      172.63      197.29     18.32 o 
   5   3  17       82.10       66.18     14.31 o 
   6   3  17       22.18       -3.85     11.81 o 
  -6   4  17       57.07       74.79     29.40 o 
  -5   4  17        9.95       16.54     16.21 o 
  -4   4  17       32.70        7.52     14.39 o 
  -3   4  17        0.26       -9.41     14.82 o 
  -2   4  17      379.00      333.54     30.09 o 
  -1   4  17       52.69       56.64     17.58 o 
   0   4  17      450.29      435.77     28.70 o 
   1   4  17      266.15      293.06     23.05 o 
   2   4  17       19.34       24.00     12.10 o 
   3   4  17       16.53       18.52     15.14 o 
   4   4  17      161.48      151.39     22.00 o 
   5   4  17        0.82        2.12     15.09 o 
  -3   5  17        1.58      -15.10     15.10 o 
  -2   5  17      141.74      150.58     22.57 o 
  -1   5  17      151.70      145.82     24.30 o 
   0   5  17        4.43       23.39     15.91 o 
   1   5  17        9.69       10.28     18.55 o 
   2   5  17       28.94       21.99     36.55 o 
   3   5  17       71.77       58.79     18.34 o 
  -6   0  18        5.20        0.89     25.93 o 
  -4   0  18      229.58      208.92     34.93 o 
  -2   0  18       13.41       14.41      9.04 o 
   0   0  18       11.81       21.49     14.53 o 
   2   0  18     1616.34     1500.60     91.69 o 
   4   0  18      786.31      838.97     80.92 o 
   6   0  18       13.47        6.68     16.68 o 
   8   0  18        7.18      -13.10     17.61 o 
  -8   1  18       17.32      -16.32     28.61 o 
  -7   1  18       10.95       26.38     27.05 o 
  -6   1  18       42.51       31.25     21.58 o 
  -5   1  18      213.93      235.43     23.55 o 
  -4   1  18      437.60      339.82     50.76 o 
  -3   1  18       14.40        7.84      9.63 o 
  -2   1  18       48.40       62.96     11.40 o 
  -1   1  18       44.32       36.71      6.52 o 
   0   1  18       36.35       28.31      7.33 o 
   1   1  18       10.35        7.84      7.31 o 
   2   1  18      298.85      301.66     18.00 o 
   3   1  18       66.70       80.02     11.57 o 
   4   1  18       28.67       35.89     10.41 o 
   5   1  18      149.03      162.93     16.01 o 
   6   1  18      133.38      132.36     15.22 o 
   7   1  18        9.16       -7.25     12.29 o 
   8   1  18       24.08       33.99     13.39 o 
  -8   2  18       13.30       48.57     39.34 o 
  -7   2  18       26.20       28.16     45.38 o 
  -6   2  18      633.70      679.54     47.82 o 
  -5   2  18      104.90      100.91     18.29 o 
  -4   2  18       70.45       68.07     15.14 o 
  -3   2  18       90.19       96.26     13.15 o 
  -2   2  18      177.61      215.84     18.50 o 
  -1   2  18        5.75       10.56     10.54 o 
   0   2  18       67.09       73.31     12.40 o 
   1   2  18      169.54      163.92     12.79 o 
   2   2  18      156.38      147.73     12.83 o 
   3   2  18      235.13      266.36     18.26 o 
   4   2  18      240.47      249.97     19.55 o 
   5   2  18      305.07      332.62     23.76 o 
   6   2  18      106.87      134.33     17.40 o 
   7   2  18        0.11       13.32     24.64 o 
  -7   3  18       12.79        5.73     23.58 o 
  -6   3  18        7.56        7.10     16.99 o 
  -5   3  18       15.64       11.86     16.65 o 
  -4   3  18      108.57       62.14     17.56 o 
  -3   3  18       87.86       77.65     17.66 o 
  -2   3  18       67.94       46.85     16.88 o 
  -1   3  18       23.99       18.92     11.68 o 
   0   3  18        7.88        5.22     11.16 o 
   1   3  18      639.98      604.65     35.37 o 
   2   3  18      296.96      305.82     23.39 o 
   3   3  18      650.08      696.24     40.61 o 
   4   3  18      259.46      281.96     22.19 o 
   5   3  18       47.87       19.54     12.58 o 
   6   3  18      139.22      146.98     17.73 o 
  -5   4  18       89.53       82.67     33.43 o 
  -4   4  18        1.07       -9.78     15.05 o 
  -3   4  18        0.29      -15.43     15.43 o 
  -2   4  18        0.01        0.91     15.81 o 
  -1   4  18       12.37        0.62     16.00 o 
   0   4  18       43.76       43.87     13.90 o 
   1   4  18      431.81      454.12     34.77 o 
   2   4  18      122.62      116.19     15.95 o 
   3   4  18       73.66       69.12     27.73 o 
   4   4  18       92.99       71.98     24.82 o 
   5   4  18       99.23       96.02     18.85 o 
  -3   5  18       39.13       42.24     18.98 o 
  -2   5  18        8.75       -4.96     16.01 o 
  -1   5  18        4.61       -2.45     35.10 o 
   0   5  18       48.20       29.71     21.35 o 
   1   5  18        2.14       32.19     19.22 o 
   2   5  18        0.82        8.72     17.88 o 
  -5   0  19     1801.66     1949.78    178.96 o 
  -3   0  19     1616.21     1578.85     94.68 o 
  -1   0  19      247.66      238.62     19.92 o 
   1   0  19      432.60      411.72     30.61 o 
   3   0  19      540.41      538.82     38.79 o 
   5   0  19      583.19      651.15     46.73 o 
   7   0  19       30.74       -6.42     18.37 o 
  -7   1  19        5.63       23.47     30.85 o 
  -6   1  19       60.41       80.72     31.53 o 
  -5   1  19      885.35      556.48     50.81 o 
  -4   1  19       72.97       65.24     13.06 o 
  -3   1  19      560.92      577.04     33.47 o 
  -2   1  19        1.92        5.63     12.58 o 
  -1   1  19       58.56       49.78     13.26 o 
   0   1  19      179.61      188.00     12.88 o 
   1   1  19       16.10       11.75      7.94 o 
   2   1  19       19.57       22.45      9.00 o 
   3   1  19        3.03        6.34      9.34 o 
   4   1  19       47.79       46.21     11.65 o 
   5   1  19       19.50       15.86     11.26 o 
   6   1  19       12.77       -2.02     11.11 o 
   7   1  19       88.85       99.59     14.62 o 
  -8   2  19        3.26       10.95     28.61 o 
  -7   2  19        1.60      -14.92     14.92 o 
  -6   2  19       84.81       95.88     18.90 o 
  -5   2  19       89.27      109.89     18.79 o 
  -4   2  19       40.74       25.41     14.97 o 
  -3   2  19       33.27       28.98     11.64 o 
  -2   2  19       59.56       67.78     12.74 o 
  -1   2  19      403.14      443.20     28.17 o 
   0   2  19      746.56      792.54     43.45 o 
   1   2  19        2.05        3.05     14.63 o 
   2   2  19       41.25       46.94     10.18 o 
   3   2  19       51.53       55.98     11.12 o 
   4   2  19      126.84      129.21     14.55 o 
   5   2  19       74.20       56.89     12.68 o 
   6   2  19      130.27      153.24     23.09 o 
   7   2  19       28.90       15.32     13.94 o 
  -7   3  19       46.22       13.19     23.48 o 
  -6   3  19        3.07        8.57     28.61 o 
  -5   3  19        1.97        0.51     15.34 o 
  -4   3  19      757.24      657.75     46.50 o 
  -3   3  19        0.01       -5.25     12.78 o 
  -2   3  19      767.30      715.61     49.81 o 
  -1   3  19        0.71      -10.89     10.89 o 
   0   3  19      337.57      366.19     25.17 o 
   1   3  19      231.41      244.20     33.55 o 
   2   3  19     2330.13     2058.07    151.53 o 
   3   3  19       89.21       85.99     18.32 o 
   4   3  19       49.62       62.18     17.23 o 
   5   3  19        0.81        4.64     12.40 o 
   6   3  19        0.41       -4.02     13.10 o 
  -5   4  19        2.07       -0.26     37.33 o 
  -4   4  19      137.22      162.85     23.70 o 
  -3   4  19       39.55       26.98     20.01 o 
  -2   4  19      283.03      234.96     27.97 o 
  -1   4  19       11.48      -15.03     15.03 o 
   0   4  19      708.85      680.78     48.76 o 
   1   4  19      347.12      351.31     25.77 o 
   2   4  19        1.80       -8.89     12.58 o 
   3   4  19        0.00       -2.31     14.35 o 
   4   4  19      425.55      438.55     35.50 o 
  -2   5  19       91.69       53.08     22.81 o 
  -1   5  19        4.57      -40.45     41.13 o 
   0   5  19      143.09      116.69     22.24 o 
   1   5  19        0.18        2.46     16.99 o 
  -6   0  20       14.85       16.10     27.05 o 
  -4   0  20       19.02       69.97     24.37 o 
  -2   0  20      997.93      984.37     61.24 o 
   0   0  20      260.37      291.87     30.13 o 
   2   0  20      136.51      150.65     17.88 o 
   4   0  20        2.57       -5.78     12.36 o 
   6   0  20       52.25       27.99     18.26 o 
  -7   1  20      296.78      336.31     53.96 o 
  -6   1  20       23.58        0.22     30.40 o 
  -5   1  20       34.36       63.84     27.72 o 
  -4   1  20      355.45      364.80     24.57 o 
  -3   1  20      129.53      148.47     15.66 o 
  -2   1  20       38.26       32.32     10.47 o 
  -1   1  20      370.67      367.45     24.08 o 
   0   1  20        4.09        9.39      7.30 o 
   1   1  20        3.23       -1.37      7.70 o 
   2   1  20      339.76      357.93     20.28 o 
   3   1  20       14.48        5.24      9.95 o 
   4   1  20      698.97      777.26     37.49 o 
   5   1  20      156.36      171.67     16.49 o 
   6   1  20       59.48       70.63     14.22 o 
   7   1  20       12.64       -4.48     13.21 o 
  -7   2  20        0.36      -11.20     16.48 o 
  -6   2  20      169.82      172.47     50.68 o 
  -5   2  20      115.94       96.55     20.69 o 
  -4   2  20      408.15      430.13     53.12 o 
  -3   2  20      230.64      256.87     21.04 o 
  -2   2  20        0.01       -3.59     11.00 o 
  -1   2  20       35.56       44.54     12.68 o 
   0   2  20      508.89      505.61     30.62 o 
   1   2  20      263.45      315.49     23.13 o 
   2   2  20     1252.76     1232.47     71.33 o 
   3   2  20      332.31      345.69     21.45 o 
   4   2  20       20.44       21.46     10.94 o 
   5   2  20       89.59       74.47     13.73 o 
   6   2  20       16.10       -5.62     13.01 o 
   7   2  20       14.67      -11.68     14.29 o 
  -6   3  20       23.62       59.75     17.73 o 
  -5   3  20        0.31      -16.16     16.16 o 
  -4   3  20      101.72      109.97     19.98 o 
  -3   3  20       83.50       79.06     17.84 o 
  -2   3  20      121.45      101.45     19.68 o 
  -1   3  20      401.76      434.07     28.76 o 
   0   3  20       77.46       86.40     14.48 o 
   1   3  20       34.94       30.13     12.57 o 
   2   3  20      287.42      324.38     24.93 o 
   3   3  20       60.40       32.23     14.18 o 
   4   3  20      208.73      189.04     23.06 o 
   5   3  20       13.19        5.19     16.37 o 
   6   3  20       68.47       43.60     36.67 o 
  -5   4  20      123.87      134.26     23.06 o 
  -4   4  20        0.58        3.21     35.88 o 
  -3   4  20        1.20      -16.42     16.42 o 
  -2   4  20      153.89      198.52     27.97 o 
  -1   4  20        0.05       -4.83     40.01 o 
   0   4  20       23.73       21.06     17.29 o 
   1   4  20       69.07       92.70     15.60 o 
   2   4  20        9.70       16.90     13.16 o 
   3   4  20        0.48       -5.28     15.61 o 
   4   4  20       45.40       58.75     17.62 o 
  -1   5  20      130.37      210.51     27.70 o 
   0   5  20        3.92       34.85     32.97 o 
  -5   0  21      393.52      395.31     50.87 o 
  -3   0  21     2109.41     1934.81    176.55 o 
  -1   0  21       88.28       67.82     12.78 o 
   1   0  21      890.51      859.75     55.57 o 
   3   0  21      567.29      528.71     39.14 o 
   5   0  21      133.18      129.97     20.90 o 
   7   0  21       62.23       51.65     26.16 o 
  -7   1  21      118.89      138.01     41.83 o 
  -6   1  21        8.40        1.56     28.17 o 
  -5   1  21       36.10        0.45     27.50 o 
  -4   1  21       77.91      104.63     14.35 o 
  -3   1  21      268.60      242.25     19.78 o 
  -2   1  21      777.10      701.79     39.19 o 
  -1   1  21      297.67      277.40     20.81 o 
   0   1  21      365.01      365.09     48.56 o 
   1   1  21      215.89      197.06     14.27 o 
   2   1  21       30.27       22.38      9.15 o 
   3   1  21     1492.31     1563.39     67.93 o 
   4   1  21      390.39      400.07     23.58 o 
   5   1  21        2.12       -0.92     11.17 o 
   6   1  21       61.80       67.25     13.58 o 
   7   1  21       55.44       43.89     14.03 o 
  -7   2  21       43.82       55.67     30.41 o 
  -6   2  21       17.47      -17.19     17.19 o 
  -5   2  21        9.77       -0.14     15.98 o 
  -4   2  21      384.33      363.00     30.96 o 
  -3   2  21       71.27       60.96     14.21 o 
  -2   2  21       10.40        9.55     11.80 o 
  -1   2  21      293.39      312.70     30.57 o 
   0   2  21      308.73      329.77     25.02 o 
   1   2  21       78.77       76.22     13.78 o 
   2   2  21      616.84      645.64     38.11 o 
   3   2  21       59.09       64.21     12.36 o 
   4   2  21       15.78       10.73     10.88 o 
   5   2  21      194.29      235.10     19.50 o 
   6   2  21       57.03       77.89     28.58 o 
  -6   3  21        0.58       -7.39     15.40 o 
  -5   3  21       16.14       27.45     16.70 o 
  -4   3  21        2.21      -14.64     14.64 o 
  -3   3  21       31.44       40.41     16.21 o 
  -2   3  21      340.69      392.97     60.93 o 
  -1   3  21       33.88       24.33     14.38 o 
   0   3  21      243.07      255.61     21.66 o 
   1   3  21        9.19       21.61     12.57 o 
   2   3  21      449.98      432.86     29.18 o 
   3   3  21        0.39      -12.30     12.30 o 
   4   3  21      378.11      380.49     33.96 o 
   5   3  21       97.87       68.27     20.69 o 
  -4   4  21       66.55       30.89     19.37 o 
  -3   4  21        6.88       -2.43     21.80 o 
  -2   4  21       53.03       28.65     19.94 o 
  -1   4  21        5.53       16.84     16.25 o 
   0   4  21      264.56      282.00     29.21 o 
   1   4  21       96.91       81.30     15.91 o 
   2   4  21        5.12       26.86     14.13 o 
   3   4  21       84.64       71.35     18.32 o 
   4   4  21        4.52       14.23     19.22 o 
  -6   0  22       17.97       -2.68     27.94 o 
  -4   0  22      104.07      138.69     32.21 o 
  -2   0  22      209.62      244.47     37.83 o 
   0   0  22      427.67      490.92     35.17 o 
   2   0  22      734.34      618.56     42.90 o 
   4   0  22      437.65      459.23     36.93 o 
   6   0  22      216.22      215.12     26.83 o 
  -7   1  22       21.35      -34.20     34.20 o 
  -6   1  22      257.83      252.30     47.46 o 
  -5   1  22      101.34      121.01     34.67 o 
  -4   1  22        7.19      -17.58     17.99 o 
  -3   1  22      130.33      134.69     18.62 o 
  -2   1  22      669.12      632.19     36.09 o 
  -1   1  22        8.30       17.73     11.17 o 
   0   1  22      281.49      292.46     21.49 o 
   1   1  22      267.43      259.15     16.97 o 
   2   1  22       23.77       15.65      9.40 o 
   3   1  22       44.13       28.07     10.76 o 
   4   1  22       71.62       67.55     12.84 o 
   5   1  22      315.85      374.35     23.96 o 
   6   1  22      144.75      162.75     17.64 o 
   7   1  22        2.01        2.87     12.52 o 
  -7   2  22       56.36       12.07     35.10 o 
  -6   2  22       36.69      -32.64     32.64 o 
  -5   2  22        0.39       -9.23     15.98 o 
  -4   2  22      122.81      116.60     21.14 o 
  -3   2  22      138.74      142.89     17.14 o 
  -2   2  22      700.69      719.59     40.99 o 
  -1   2  22      203.30      205.72     19.16 o 
   0   2  22      956.99      907.72     49.50 o 
   1   2  22      350.09      355.40     25.21 o 
   2   2  22       59.33       38.61     13.72 o 
   3   2  22      224.00      236.03     18.35 o 
   4   2  22      643.39      592.06     31.00 o 
   5   2  22       28.21       19.80     11.71 o 
   6   2  22        0.49      -13.42     13.80 o 
  -6   3  22       52.10       43.11     18.06 o 
  -5   3  22       93.97       86.22     37.91 o 
  -4   3  22       84.11       54.63     19.71 o 
  -3   3  22       23.48       26.04     20.79 o 
  -2   3  22        8.28       34.41     25.93 o 
  -1   3  22        1.74       -3.98     13.69 o 
   0   3  22       42.96       45.56     13.51 o 
   1   3  22       14.50       14.65     12.81 o 
   2   3  22       18.50       18.36     13.16 o 
   3   3  22       13.37       26.91     15.27 o 
   4   3  22       37.96       26.44     17.24 o 
   5   3  22       26.81       26.08     17.59 o 
  -4   4  22       51.30        5.05     24.48 o 
  -3   4  22      268.76      247.10     28.72 o 
  -2   4  22      196.96      220.90     29.09 o 
  -1   4  22       19.76       -4.30     30.85 o 
   0   4  22      176.34      229.17     50.79 o 
   1   4  22       75.20       74.79     15.92 o 
   2   4  22      102.89      114.00     28.56 o 
   3   4  22       24.28       31.40     27.27 o 
  -5   0  23       82.65       95.94     31.09 o 
  -3   0  23      438.50      422.38     52.91 o 
  -1   0  23        0.73       -6.48     26.38 o 
   1   0  23      160.09      161.20     19.72 o 
   3   0  23      200.04      210.87     23.78 o 
   5   0  23      727.32      759.09     67.79 o 
  -7   1  23        0.14      -27.94     32.19 o 
  -6   1  23       81.74       62.84     31.31 o 
  -5   1  23       46.01       36.89     31.97 o 
  -4   1  23      806.65      819.70     59.85 o 
  -3   1  23       10.87       25.84     11.50 o 
  -2   1  23        0.71       13.49     10.75 o 
  -1   1  23      113.28      111.39     18.14 o 
   0   1  23      183.71      223.02     22.18 o 
   1   1  23       12.15        9.51     11.53 o 
   2   1  23       45.16       50.51     10.72 o 
   3   1  23      114.50      122.86     13.73 o 
   4   1  23       72.32       51.23     12.93 o 
   5   1  23      246.38      251.55     20.40 o 
   6   1  23      171.29      188.92     18.97 o 
  -7   2  23        5.25      -34.87     34.87 o 
  -6   2  23       89.08       76.48     36.23 o 
  -5   2  23       30.69       36.92     17.76 o 
  -4   2  23       67.84       77.58     23.93 o 
  -3   2  23       57.62       29.71     13.27 o 
  -2   2  23      113.78       99.63     19.16 o 
  -1   2  23      181.10      193.12     18.85 o 
   0   2  23        0.47       12.91     12.68 o 
   1   2  23        1.05        5.10     15.32 o 
   2   2  23      257.79      248.60     22.46 o 
   3   2  23      190.06      188.26     19.76 o 
   4   2  23      278.01      311.48     21.90 o 
   5   2  23       41.75       29.42     12.98 o 
   6   2  23       17.72       20.32     15.06 o 
  -6   3  23       12.71      -23.92     32.86 o 
  -5   3  23        4.46       -6.65     39.68 o 
  -4   3  23        7.14       11.02     18.33 o 
  -3   3  23       14.12       -0.43     16.43 o 
  -2   3  23      174.18      177.67     23.70 o 
  -1   3  23        0.76       -0.82     12.14 o 
   0   3  23        8.93       14.40     12.74 o 
   1   3  23        0.25        2.16     12.46 o 
   2   3  23       59.06       62.89     15.40 o 
   3   3  23       30.30       20.92     21.79 o 
   4   3  23       47.08       53.36     19.33 o 
   5   3  23        0.63       14.13     16.97 o 
  -4   4  23       65.06      -12.07     37.34 o 
  -3   4  23       20.58      -23.14     23.14 o 
  -2   4  23        0.05      -18.34     18.34 o 
  -1   4  23        1.80       22.02     17.02 o 
   0   4  23        9.00       10.65     16.99 o 
   1   4  23        2.63        6.64     19.95 o 
   2   4  23       41.60       43.50     14.98 o 
   3   4  23       12.65       -4.83     16.22 o 
  -4   0  24     2776.42     2517.48    228.53 o 
  -2   0  24      653.98      662.56     71.17 o 
   0   0  24      225.65      238.35     22.89 o 
   2   0  24      699.14      653.76     45.73 o 
   4   0  24      186.37      176.97     23.32 o 
   6   0  24      156.69      180.07     25.76 o 
  -7   1  24        1.97      -12.29     31.97 o 
  -6   1  24      417.09      439.59     61.17 o 
  -5   1  24        0.01      -30.18     30.18 o 
  -4   1  24        0.89       13.61     18.10 o 
  -3   1  24      444.82      455.63     40.49 o 
  -2   1  24     1574.61     1446.22     74.29 o 
  -1   1  24       48.94       67.89     13.23 o 
   0   1  24     1184.06      997.13     62.69 o 
   1   1  24       73.32       61.34     15.43 o 
   2   1  24      453.58      402.85     22.91 o 
   3   1  24       65.55       54.78     11.94 o 
   4   1  24       49.31       46.76     12.52 o 
   5   1  24       36.40       37.05     13.20 o 
   6   1  24       76.81       98.04     15.44 o 
  -6   2  24       76.78       56.80     40.92 o 
  -5   2  24       18.08       16.54     34.20 o 
  -4   2  24      136.23      139.79     21.98 o 
  -3   2  24       93.08       84.04     15.06 o 
  -2   2  24      165.96      179.41     37.33 o 
  -1   2  24      341.78      398.68     27.47 o 
   0   2  24      274.27      306.94     23.76 o 
   1   2  24      106.08      121.12     16.76 o 
   2   2  24       37.73       46.34     14.31 o 
   3   2  24        8.71        8.24     13.89 o 
   4   2  24      147.49      141.69     19.15 o 
   5   2  24       11.49       28.99     13.24 o 
  -5   3  24        4.32       35.85     29.73 o 
  -4   3  24       28.54       36.76     19.67 o 
  -3   3  24       96.13      100.19     53.79 o 
  -2   3  24       97.03      105.53     20.34 o 
  -1   3  24      442.98      424.37     33.82 o 
   0   3  24       36.67       17.44     14.39 o 
   1   3  24        4.56      -10.80     13.09 o 
   2   3  24       11.41       -1.09     13.69 o 
   3   3  24       74.54       92.20     16.11 o 
   4   3  24        4.99        8.60     33.64 o 
  -3   4  24       59.36       20.64     23.03 o 
  -2   4  24      139.03      143.14     25.89 o 
  -1   4  24      101.03      149.62     23.46 o 
   0   4  24       78.55       69.26     19.37 o 
   1   4  24       14.68       -0.13     14.05 o 
   2   4  24        2.07      -13.82     13.82 o 
  -5   0  25      531.05      487.46     59.19 o 
  -3   0  25       64.85       63.06     28.18 o 
  -1   0  25        6.98       14.53     29.28 o 
   1   0  25      104.65       88.08     31.76 o 
   3   0  25      395.06      407.08     33.76 o 
   5   0  25      323.24      443.73     38.30 o 
  -7   1  25       45.83        2.01     35.55 o 
  -6   1  25       29.00        2.46     36.22 o 
  -5   1  25        1.47      -21.91     31.07 o 
  -4   1  25      118.48      145.25     22.93 o 
  -3   1  25        1.54       -4.47     18.30 o 
  -2   1  25      377.50      383.34     26.13 o 
  -1   1  25      232.35      240.05     20.50 o 
   0   1  25        0.12       24.58     12.59 o 
   1   1  25      131.73      107.57     15.79 o 
   2   1  25       50.64       37.05     13.46 o 
   3   1  25        0.18       -5.93     10.38 o 
   4   1  25       28.16       16.06     11.93 o 
   5   1  25       60.15       48.42     12.79 o 
   6   1  25       19.99       14.23     19.52 o 
  -6   2  25       28.94        4.92     34.21 o 
  -5   2  25        0.10      -18.78     31.29 o 
  -4   2  25      116.37      130.77     22.42 o 
  -3   2  25        0.00       -5.16     26.60 o 
  -2   2  25       33.00       30.28     13.63 o 
  -1   2  25      118.86      118.45     16.54 o 
   0   2  25      497.84      432.69     28.84 o 
   1   2  25        5.83        4.19     13.69 o 
   2   2  25      157.56      148.09     18.35 o 
   3   2  25       34.78       23.52     14.62 o 
   4   2  25       88.78       97.61     17.73 o 
   5   2  25        0.47       17.66     14.28 o 
  -5   3  25        2.05      -19.88     60.47 o 
  -4   3  25      110.32      129.80     22.70 o 
  -3   3  25      166.18      159.18     27.07 o 
  -2   3  25        7.34       29.90     16.71 o 
  -1   3  25        2.44      -10.40     13.17 o 
   0   3  25       86.31       86.30     16.46 o 
   1   3  25       15.50       24.88     21.06 o 
   2   3  25       26.21       16.69     13.93 o 
   3   3  25       18.40       28.80     18.14 o 
   4   3  25        0.31      -17.94     17.94 o 
  -2   4  25       41.40        7.04     19.40 o 
  -1   4  25       71.32      107.56     25.94 o 
   0   4  25        1.02      -14.62     14.62 o 
   1   4  25       59.39       48.45     17.01 o 
  -6   0  26      154.97      160.63     37.58 o 
  -4   0  26      501.91      442.34     57.39 o 
  -2   0  26     2503.39     2223.96    204.80 o 
   0   0  26      451.42      442.98     56.94 o 
   2   0  26      163.59      147.80     20.82 o 
   4   0  26       38.26       17.40     16.18 o 
  -6   1  26      254.22      245.55     49.02 o 
  -5   1  26       22.68       58.80     35.32 o 
  -4   1  26      155.80      183.42     27.41 o 
  -3   1  26       82.99       52.25     20.63 o 
  -2   1  26      175.91      229.05     28.73 o 
  -1   1  26      468.06      491.97     31.46 o 
   0   1  26     1032.04      900.67     50.00 o 
   1   1  26       16.30        7.42     12.97 o 
   2   1  26       57.74       44.23     14.33 o 
   3   1  26        0.00        1.95     16.42 o 
   4   1  26       33.47       27.16     12.14 o 
   5   1  26        9.87        5.16     13.13 o 
  -6   2  26       32.65       36.44     36.22 o 
  -5   2  26       14.22      -34.20     34.20 o 
  -4   2  26        0.81      -16.76     32.41 o 
  -3   2  26       72.62       76.52     19.50 o 
  -2   2  26      219.17      245.09     34.50 o 
  -1   2  26      196.53      226.27     21.30 o 
   0   2  26      319.70      270.24     23.84 o 
   1   2  26       20.06       24.15     13.07 o 
   2   2  26       18.93       17.83     14.40 o 
   3   2  26        0.71      -13.36     13.36 o 
   4   2  26       12.12        5.91     14.93 o 
   5   2  26       25.48       32.52     16.87 o 
  -4   3  26       27.71       44.82     31.08 o 
  -3   3  26       97.69      112.87     22.83 o 
  -2   3  26       40.75       69.27     36.78 o 
  -1   3  26        3.49       14.68     14.57 o 
   0   3  26       67.38       46.47     15.84 o 
   1   3  26       40.94       42.51     14.72 o 
   2   3  26        4.30       22.85     15.57 o 
   3   3  26        0.14       -7.82     15.17 o 
  -1   4  26        7.18       38.67     34.20 o 
   0   4  26        8.62        8.94     33.98 o 
  -5   0  27        5.94       24.81     28.61 o 
  -3   0  27      248.05      294.83     45.44 o 
  -1   0  27      418.71      430.97     56.48 o 
   1   0  27      125.52      132.43     29.98 o 
   3   0  27      194.53      248.75     61.99 o 
   5   0  27       15.51       -9.06     18.43 o 
  -6   1  27      232.54      275.28     48.12 o 
  -4   1  27       96.84       73.24     24.83 o 
  -3   1  27        6.86        6.42     30.07 o 
  -2   1  27      197.62      214.03     28.44 o 
  -1   1  27      182.84      170.32     28.08 o 
   0   1  27       49.26       64.54     14.18 o 
   1   1  27      303.53      271.40     23.22 o 
   2   1  27       21.20       23.35     13.67 o 
   3   1  27       21.29        5.81     14.66 o 
   4   1  27       56.30       67.66     13.82 o 
   5   1  27      210.75      249.79     20.75 o 
  -5   2  27        3.65      -34.65     34.65 o 
  -4   2  27        0.05       85.17     36.21 o 
  -3   2  27        4.29        5.19     23.69 o 
  -2   2  27      153.69      163.78     22.31 o 
  -1   2  27      170.66      160.83     19.04 o 
   0   2  27       30.98       72.14     14.68 o 
   1   2  27       58.79       67.42     15.71 o 
   2   2  27        4.48       -5.38     13.01 o 
   3   2  27        3.43        5.08     14.17 o 
   4   2  27       55.23       40.96     16.16 o 
  -4   3  27       61.06       29.85     19.62 o 
  -3   3  27       14.30       13.46     39.68 o 
  -2   3  27       22.67       63.94     22.80 o 
  -1   3  27       12.44        1.03     14.40 o 
   0   3  27       76.68       58.62     17.02 o 
   1   3  27       13.52       25.74     15.26 o 
   2   3  27        9.26      -12.91     33.37 o 
   3   3  27        7.60       12.13     14.45 o 
  -4   0  28      207.45      236.33     41.63 o 
  -2   0  28       84.10       93.71     32.43 o 
   0   0  28       42.16       50.98     30.18 o 
   2   0  28       64.90       84.97     34.21 o 
   4   0  28        3.88       32.09     16.99 o 
  -5   1  28       20.19       59.24     34.87 o 
  -4   1  28      630.78      623.32     50.75 o 
  -3   1  28        9.81       14.43     19.92 o 
  -2   1  28       89.12      107.65     23.16 o 
  -1   1  28       12.84       12.70     34.99 o 
   0   1  28       37.33       27.77     13.37 o 
   1   1  28       86.80       93.24     16.36 o 
   2   1  28       12.32       20.05     13.29 o 
   3   1  28       45.77       51.82     15.73 o 
   4   1  28       54.57       60.65     17.22 o 
  -5   2  28       19.87       22.36     38.90 o 
  -4   2  28        4.79       55.21     36.88 o 
  -3   2  28       49.72       12.52     30.18 o 
  -2   2  28      260.11      306.02     30.81 o 
  -1   2  28       16.18       -9.75     13.82 o 
   0   2  28       40.68       42.68     15.26 o 
   1   2  28      169.17      170.90     20.48 o 
   2   2  28        0.83      -13.54     13.54 o 
   3   2  28       35.29      102.18     34.36 o 
   4   2  28      112.15      116.77     20.21 o 
  -3   3  28       16.73       13.33     18.69 o 
  -2   3  28       20.26        5.80     17.53 o 
  -1   3  28       63.58       66.30     16.54 o 
   0   3  28       43.69       42.99     16.60 o 
   1   3  28      114.14      111.91     17.48 o 
   2   3  28       84.24       90.16     22.29 o 
  -5   0  29        9.46       26.38     31.30 o 
  -3   0  29      156.43      150.79     38.03 o 
  -1   0  29        0.54        0.00     29.28 o 
   1   0  29        0.11      -25.71     25.71 o 
   3   0  29       22.22       40.92     17.16 o 
  -5   1  29       71.98       45.17     36.00 o 
  -4   1  29       57.27       65.29     22.23 o 
  -3   1  29       29.37       26.73     21.16 o 
  -2   1  29        3.03       30.39     18.55 o 
  -1   1  29        8.73       -7.94     19.06 o 
   0   1  29        1.04      -19.40     20.08 o 
   1   1  29       29.51       27.62     13.29 o 
   2   1  29       79.07      107.05     15.91 o 
   3   1  29        0.12      -16.58     22.24 o 
   4   1  29       81.02      112.67     17.75 o 
  -4   2  29       16.07       89.42     34.87 o 
  -3   2  29       27.62       43.37     33.98 o 
  -2   2  29       96.90      122.83     24.23 o 
  -1   2  29        0.08       13.92     16.40 o 
   0   2  29        2.95      -13.17     13.43 o 
   1   2  29        9.09        8.29     18.12 o 
   2   2  29       13.99       -4.95     14.02 o 
   3   2  29        0.03        2.90     27.13 o 
  -2   3  29      127.90      169.70     25.65 o 
  -1   3  29        0.08       -0.03     35.76 o 
   0   3  29      162.97      194.49     21.76 o 
   1   3  29        1.27        9.96     14.76 o 
  -4   0  30       85.89      107.79     35.56 o 
  -2   0  30        3.79      -16.09     31.74 o 
   0   0  30        3.70        9.61     28.61 o 
   2   0  30       55.81       23.48     28.84 o 
   4   0  30       44.49       82.28     34.88 o 
  -4   1  30        5.50        1.06     31.85 o 
  -3   1  30        3.71       16.49     21.09 o 
  -2   1  30       38.29       35.21     21.03 o 
  -1   1  30        0.37       -4.34     19.44 o 
   0   1  30       44.03       10.85     20.84 o 
   1   1  30       83.79       63.01     23.03 o 
   2   1  30        1.18       16.74     14.27 o 
   3   1  30      131.92      174.81     30.34 o 
  -3   2  30       49.98       25.71     35.10 o 
  -2   2  30        1.32      -20.39     20.39 o 
  -1   2  30      162.13      145.37     17.78 o 
   0   2  30      103.78      112.07     18.58 o 
   1   2  30      333.37      318.32     27.14 o 
   2   2  30        0.62      -11.45     13.81 o 
  -3   0  31       20.47       68.86     34.43 o 
  -1   0  31       78.05       82.29     33.32 o 
   1   0  31      125.11      132.87     33.55 o 
   3   0  31       86.03       92.36     37.12 o 
  -4   1  31       25.02       24.98     24.10 o 
  -3   1  31        0.86       16.95     47.17 o 
  -2   1  31        3.24        6.39     20.68 o 
  -1   1  31        0.68        5.63     20.03 o 
   0   1  31        1.06      -20.72     20.72 o 
   1   1  31       22.62       32.79     24.93 o 
   2   1  31       28.79       22.91     15.31 o 
   3   1  31       35.15       63.61     25.27 o 
  -3   2  31        9.62       87.18     35.77 o 
  -2   2  31        0.09      -17.95     21.91 o 
  -1   2  31       98.89      115.34     50.77 o 
   0   2  31       27.32       40.52     15.10 o 
   1   2  31       87.91       71.07     17.61 o 
  -2   0  32        0.51       -0.45     29.51 o 
   0   0  32      175.88      201.59     40.05 o 
   2   0  32        0.20       46.27     31.52 o 
  -3   1  32        0.00       16.23     23.92 o 
  -2   1  32       12.47       49.96     60.25 o 
  -1   1  32        0.77       -4.13     37.44 o 
   0   1  32       63.59       60.01     23.55 o 
   1   1  32       23.30       13.10     21.95 o 
   2   1  32        5.57      -11.60     34.09 o 
  -1   2  32       15.21      -13.56     20.93 o 
  -1   0  33      102.85       77.61     35.56 o 
   1   0  33      171.81      145.87     37.81 o 
  -2   1  33       14.79       98.48     46.50 o 
  -1   1  33       76.11       54.02     25.14 o 
   0   1  33        5.60       38.75     42.58 o 
                                                 
